# Supplementary material for: Gut microbiota density influences host physiology and is shaped by host and microbial factors
Source: eLife. 2019 Jan 22;8:e40553. doi: 10.7554/eLife.40553 (PMC6342524; doi:10.7554/eLife.40553)
Supplement: Figure 1—source data 1. — Contains source data for Figure 1A and C. [file elife-40553-fig1-data1.xlsx]

## Sheet: Figure 1 - Source Data 1
Figure 1 - Source Data 1. Microbiota density in mammalian samples
SampleID	Animal	Individual	Sample Mass	Microbiota Density	Notes
Elephant.Tonka.A.060516.PlLNs	Elephant	Tonka	122.35	0.0712835
Elephant.0Edie.A.060616.XPCCt	Elephant	Edie	84.55	0.0466851
Elephant.0Jana.A.060716.bGr8Y	Elephant	Jana	152.22	0.0682732
Zebra.0000Herd.A.060316.gVRNR	Zebra	Zebra1	52.79	0.17691
Chimp.0Troop.1.A.060116.KR94a	Chimpanzee	Chimp1	158.85	0.222603
Chimp.0Troop.2.A.060116.DHjlG	Chimpanzee	Chimp2	63.75	0.171079
Chimp.0Troop.3.A.060116.vxEOR	Chimpanzee	Chimp3	107.92	0.118803
Chimp.0Troop.4.A.060116.2y6V0	Chimpanzee	Chimp4	89.3	0.178878
Chimp.0Troop.5.A.060116.j2NeO	Chimpanzee	Chimp5	41.55	0.319751
Grilla.Group.1.A.060116.ivzTM	Gorilla	Gorilla1	72.66	0.273981
Grilla.Group.2.A.060116.FWPes	Gorilla	Gorilla2	77.35	0.202253
Grilla.Group.3.A.060116.wcLbn	Gorilla	Gorilla3	29.25	0.498565
RPanda.Lincoln.A.060216.g9xlb	Red Panda	Lincoln	58.41	0.00147689
RPanda.0000Zhu.A.060216.7JoJr	Red Panda	Zhu	80.44	0.0316196
RPanda.0Akkali.A.060216.aDb1s	Red Panda	Akkali	54.63	0.00305147
Lion.00Group.1.A.062816.nDvye	Lion	Lion1	72.59	0.0481931
Lion.00Group.2.A.062816.97T8L	Lion	Lion2	39.02	0.187872
Lion.00Group.3.A.062816.jguoK	Lion	Lion3	20.98	0.05754
Tiger.0Group.1.A.062816.8Eoh3	Tiger	Tiger1	88.87	0.086401
Tiger.0Group.2.A.062816.L7jdr	Tiger	Tiger2	85.79	0.0445586
Ferret.00Iso.1.A.062016.KhJH1	Ferret	Ferret5	65.53	0.105217
Ferret.00Iso.2.A.062016.O6CX7	Ferret	Ferret6	71.11	0.0585373
Ferret.00Iso.3.A.062016.Lu2Aq	Ferret	Ferret7	41.96	0.0476925
Ferret.00Iso.4.A.062016.bqSah	Ferret	Ferret8	76.7	0.0212533
Sheep.0Group.1.A.071116.QqdjK	Sheep	Sheep2	35.09	0.313028
Sheep.0Group.2.A.071116.s9tVw	Sheep	Sheep3	35.01	0.322785
Monkey.00000001a.021116.8WTn0	Rhesus Monkey	Macaque1	18.38	0.639443
Monkey.00000002a.021116.XOPAM	Rhesus Monkey	Macaque2	46.92	0.71619
Monkey.00000003a.021116.eQV1I	Rhesus Monkey	Macaque3	67.27	0.800017
Monkey.00000004a.021116.zc1np	Rhesus Monkey	Macaque4	72.87	0.62051
Monkey.00000005a.021116.tJyXp	Rhesus Monkey	Macaque5	108.39	0.377894
Monkey.00000006a.021116.yMX3U	Rhesus Monkey	Macaque6	39.26	0.679115
Monkey.00000007a.021116.MQNin	Rhesus Monkey	Macaque7	64.65	0.504415
Monkey.00000008a.021116.1BPes	Rhesus Monkey	Macaque8	19.98	0.791994
Rabbit.00000001a.021116.UEutV	Rabbit	Rabbit1	41.36	0.48419
Rabbit.00000002a.021116.EGRDy	Rabbit	Rabbit2	61.21	0.21109
Rabbit.00000003a.021116.XrOfU	Rabbit	Rabbit3	46.83	0.206456
Rabbit.00000004a.021116.alVFg	Rabbit	Rabbit4	43.17	0.217386
Rabbit.00000005a.021116.pvFlQ	Rabbit	Rabbit5	42.89	0.406607
Rabbit.00000006a.021116.7vS1b	Rabbit	Rabbit6	46.49	0.515513
Pig.00000000001a.021116.uoRQN	Pig	Pig1	55.94	0.595636
Pig.00000000003a.021116.w8yyl	Pig	Pig3	47	0.581211
Pig.00000000004a.021116.dqajB	Pig	Pig4	47.16	0.550542
Pig.00000000005a.021116.DYj36	Pig	Pig5	33.4	0.0509217
Pig.00000000006a.021116.K8EXp	Pig	Pig6	47.35	0.66589
Pig.00000000007a.021116.IGJvj	Pig	Pig7	38.19	0.213724
Ferret.00000001a.021116.530x7	Ferret	Ferret1	48.62	0.017247
Ferret.00000002a.021116.Hp2sP	Ferret	Ferret2	83.37	0.00377419
Ferret.00000003a.021116.rAxuK	Ferret	Ferret3	43.56	0.050821
Ferret.00000004a.021116.MOKGs	Ferret	Ferret4	80.29	0.00432679
RATMx.000000001M.120815.0P2MD	Rat	Rat1	89.19	0.346779
RATMx.000000002M.120815.7FXGd	Rat	Rat2	48.36	0.41097
RATMx.000000003M.120815.9Rp1f	Rat	Rat3	27.8	0.680268
RATMx.000000004M.120815.ArQIh	Rat	Rat4	24.47	0.683598
RATMx.000000005M.120815.EKemQ	Rat	Rat5	37.16	0.469498
RATMx.000000006M.120815.wA4Wa	Rat	Rat6	24.62	0.931212
Sheep.00Solo.1.B.070716.a12ls	Sheep	Sheep2	53.84	0.424862
Dog.000Oona.12.A.032217.1fj1S	Dog	Dog1	53.49	0.109843	Timepoint 1
Dog.000Oona.12.B.032217.Qqtz3	Dog	Dog1	60.29	0.21237	Timepoint 2
DvP.00000000D1.1.032217.jkE3I	Dog	Dog1	48.07	0.202502	Timepoint 3
DvP.00000000D1.2.032217.byUoD	Dog	Dog1	47.41	0.294112	Timepoint 4
DvP.00000000D2.1.032217.KhCXa	Dog	Dog1	62.61	0.0954772	Timepoint 5
DvP.00000000D2.2.032217.BBGf5	Dog	Dog1	78.22	0.202931	Timepoint 6
1001271.0B5.111814.NXp2D	Human	1001271	66.12	0.3305
1001174.0B4.070914.4sRDc	Human	1001174	71.78	0.3776
1001283.0B5.021015.24pyd	Human	1001283	53.24	0.3111	Timepoint 2
1001283.0B3.021715.1Rana	Human	1001283	79.74	0.4218	Timepoint 4
1001283.0B1.020615.oSsU4	Human	1001283	93.75	0.2634	Timepoint 1
1001283.0B1.021115.lOw8v	Human	1001283	91.88	0.2275	Timepoint 3
1001283.0B3.030415.gXiYx	Human	1001283	109.95	0.1889	Timepoint 6
1001283.0B1.022515.FdBgn	Human	1001283	82.43	0.2259	Timepoint 5
1001283.000000B4.030515.mne74	Human	1001283	73.17	0.3143	Timepoint 7
1001283.000000B3.031115.VTvyy	Human	1001283	62.18	0.385	Timepoint 8
SW_Abs.00000009a.082517.e4kj1	Mouse	9a	59.8	0.239572	Timepoint 1
SW_Abs.00000009b.082517.3VNeu	Mouse	9b	80.7	0.199082	Timepoint 1
SW_Abs.00000009c.082517.foL3l	Mouse	9c	46.3	0.396948	Timepoint 1
SW_Abs.00000010a.082517.XYXvm	Mouse	10a	31.9	0.104339	Timepoint 1
SW_Abs.00000010b.082517.uzFde	Mouse	10b	35.6	0.28531	Timepoint 1
SW_Abs.00000010c.082517.Kb5j4	Mouse	10c	35.2	0.4551	Timepoint 1
SW_Abs.00000009a.082817.rUeH1	Mouse	9a	51.4	0.331362	Timepoint 2
SW_Abs.00000009b.082817.XBQvO	Mouse	9b	74.5	0.281914	Timepoint 2
SW_Abs.00000009c.082817.NGsu7	Mouse	9c	48.8	0.309722	Timepoint 2
SW_Abs.00000010a.082817.gopsj	Mouse	10a	28.4	0.0448671	Timepoint 2
SW_Abs.00000010b.082817.H99hJ	Mouse	10b	37	0.493226	Timepoint 2
SW_Abs.00000010c.082817.rN7Md	Mouse	10c	34.6	0.215148	Timepoint 2
SW_Abs.00000009a.083017.H3zwp	Mouse	9a	55.4	0.559841	Timepoint 3
SW_Abs.00000009b.083017.tTdeJ	Mouse	9b	23.8	0.343838	Timepoint 3
SW_Abs.00000009c.083017.VfW5a	Mouse	9c	31.5	0.396564	Timepoint 3
SW_Abs.00000010a.083017.jpuvx	Mouse	10a	40.4	0.181362	Timepoint 3
SW_Abs.00000010b.083017.mToM4	Mouse	10b	29.4	0.654057	Timepoint 3
SW_Abs.00000010c.083017.VEHmR	Mouse	10c	29.6	0.130826	Timepoint 3
SW_Abs.00000009a.090117.xBxcf	Mouse	9a	42.9	0.491095	Timepoint 4
SW_Abs.00000009b.090117.ye8X5	Mouse	9b	34	0.325893	Timepoint 4
SW_Abs.00000009c.090117.4Sg1U	Mouse	9c	61.6	0.216941	Timepoint 4
SW_Abs.00000010a.090117.m6DQG	Mouse	10a	24.7	0.156279	Timepoint 4
SW_Abs.00000010b.090117.Kz2xz	Mouse	10b	37.8	0.136256	Timepoint 4
SW_Abs.00000010c.090117.svFv6	Mouse	10c	20.6	0.19106	Timepoint 4
SW_Abs.00000009a.090417.1tzfu	Mouse	9a	40.1	0.419945	Timepoint 5
SW_Abs.00000009b.090417.UslDO	Mouse	9b	73.2	0.307278	Timepoint 5
SW_Abs.00000009c.090417.rRbhx	Mouse	9c	31.3	0.350029	Timepoint 5
SW_Abs.00000010a.090417.0OjHe	Mouse	10a	50.4	0.345127	Timepoint 5
SW_Abs.00000010b.090417.4iUnW	Mouse	10b	34.1	0.332315	Timepoint 5
SW_Abs.00000010c.090417.l2jQs	Mouse	10c	33.5	0.317029	Timepoint 5
SW_Abs.00000009a.090617.gJnIA	Mouse	9a	44	0.439693	Timepoint 6
SW_Abs.00000009b.090617.Nr5zQ	Mouse	9b	43.2	0.360316	Timepoint 6
SW_Abs.00000009c.090617.QxmFP	Mouse	9c	53.1	0.467591	Timepoint 6
SW_Abs.00000010a.090617.3W8PU	Mouse	10a	29.1	0.280554	Timepoint 6
SW_Abs.00000010b.090617.TuasK	Mouse	10b	40.6	0.520558	Timepoint 6
SW_Abs.00000010c.090617.E9ejh	Mouse	10c	41.4	0.428192	Timepoint 6
