# Supplementary material for: Gut microbiota density influences host physiology and is shaped by host and microbial factors
Source: eLife. 2019 Jan 22;8:e40553. doi: 10.7554/eLife.40553 (PMC6342524; doi:10.7554/eLife.40553)
Supplement: Figure 1—source data 2. — Contains source data for Figure 1B. [file elife-40553-fig1-data2.xlsx]

## Sheet: Figure 1 - Source Data 2
Figure 1 - Source Data 2. Fecal water content of mammalian samples
SampleID	Animal	Individual	Sample Weight	Dry Weight	Water Percentage	Dry Percentage
AnimalDryWt.0001.060617.TAmf5	Gorilla	Gorilla1	48.6	14.8	69.5473	30.4527
AnimalDryWt.0002.060617.zNGQD	Gorilla	Gorilla2	95.2	18.9	80.1471	19.8529
AnimalDryWt.0003.060617.TwJMI	Gorilla	Gorilla3	47.2	20.6	56.3559	43.6441
AnimalDryWt.0004.060617.caJPg	Red Panda	Zhu	79.1	13.8	82.5537	17.4463
AnimalDryWt.0005.060617.F4l0y	Red Panda	Masala	109.3	18.5	83.0741	16.9259
AnimalDryWt.0006.060617.VNcAf	Red Panda	Lincoln	79.2	14.7	81.4394	18.5606
AnimalDryWt.0007.060617.Y1so6	Red Panda	Akkali	92.4	27.4	70.3463	29.6537
AnimalDryWt.0008.060617.VCexM	Lion	Lion1	67.8	29.1	57.0796	42.9204
AnimalDryWt.0009.060617.PyWvh	Lion	Lion2	98.2	47	52.1385	47.8615
AnimalDryWt.0010.060617.mLAjJ	Lion	Lion3	61.1	28.8	52.8642	47.1358
AnimalDryWt.0011.060617.5D6W8	Tiger	Tiger1	107.8	47.9	55.5659	44.4341
AnimalDryWt.0012.060617.xfRLr	Tiger	Tiger2	130.7	55	57.9189	42.0811
AnimalDryWt.0013.060617.eHt6K	Ferret	Ferret1	103.2	31.3	69.6705	30.3295
AnimalDryWt.0014.060617.aVaye	Ferret	Ferret2	68.4	19.9	70.9064	29.0936
AnimalDryWt.0015.060617.KcyFp	Ferret	Ferret3	104.9	35.5	66.1582	33.8418
AnimalDryWt.0016.060617.TOsK7	Ferret	Ferret4	167.6	48.2	71.2411	28.7589
AnimalDryWt.0017.060617.rzsDH	Sheep	Sheep1	82.3	27.7	66.3426	33.6574
AnimalDryWt.0018.060617.i7hzv	Sheep	Sheep2	116.2	39.2	66.2651	33.7349
AnimalDryWt.0019.060617.N7uDn	Chimpanzee	Chimp5	102.4	18.5	81.9336	18.0664
AnimalDryWt.0020.060617.EhHKb	Chimpanzee	Chimp4	176	31.6	82.0455	17.9545
AnimalDryWt.0021.060617.eJ6gA	Chimpanzee	Chimp3	142.3	33.1	76.7393	23.2607
AnimalDryWt.0022.060617.Qh0jq	Chimpanzee	Chimp2	100.9	22	78.1962	21.8038
AnimalDryWt.0023.060617.93asT	Chimpanzee	Chimp1	98.6	26.3	73.3266	26.6734
AnimalDryWt.0024.060617.z76on	Zebra	Zebra1	80.7	16.6	79.43	20.57
AnimalDryWt.0025.060617.Ty4J8	Elephant	Jana	86.3	12.7	85.2839	14.7161
AnimalDryWt.0026.060617.n8E0k	Elephant	Edie	89.1	14.7	83.5017	16.4983
AnimalDryWt.0027.060617.iMkPB	Elephant	Tonka	75.4	14.3	81.0345	18.9655
AnimalDryWt.0028.060617.rMMhv	Dog	Dog1	67	22.8	65.9701	34.0299
AnimalDryWt.0029.060617.YGsbz	Sheep	Sheep1	150.9	46.5	69.1849	30.8151
AnimalDryWt.0030.060617.JCkeK	Ferret	Ferret5	35.2	9.2	73.8636	26.1364
AnimalDryWt.0031.060617.bb7Jt	Rabbit	Rabbit1	89.9	33.2	63.0701	36.9299
AnimalDryWt.0032.060617.FN5cd	Pig	Pig1	65.3	16.4	74.8851	25.1149
AnimalDryWt.0033.060617.496kL	Pig	Pig2	44.2	11.3	74.4344	25.5656
AnimalDryWt.0034.060617.kB82k	Pig	Pig3	80.8	15	81.4356	18.5644
AnimalDryWt.0035.060617.uwyTG	Rhesus Monkey	Macaque1	64.3	17	73.5614	26.4386
AnimalDryWt.0036.060617.q1J08	Rhesus Monkey	Macaque2	32.8	9.4	71.3415	28.6585
SW_Abs.Dry.0009a.MMDDYY.iPrk5	Mouse	9a	53	14.8	72.0755	27.9245
SW_Abs.Dry.0009b.MMDDYY.Lb1Hs	Mouse	9b	51	16.5	67.6471	32.3529
SW_Abs.Dry.0009c.MMDDYY.pGnqR	Mouse	9c	22.9	4.4	80.786	19.214
SW_Abs.Dry.0010a.MMDDYY.KgUKx	Mouse	10a	29.3	7.3	75.0853	24.9147
SW_Abs.Dry.0010b.MMDDYY.ryvLd	Mouse	10b	46.4	15.3	67.0259	32.9741
SW_Abs.Dry.0010c.MMDDYY.1cXTc	Mouse	10c	35.6	8.2	76.9663	23.0337
SW_Abs.Dry2.009a.MMDDYY.LLgg6	Mouse	9a	42.9	13.9	67.5991	32.4009
SW_Abs.Dry2.009b.MMDDYY.5pjL7	Mouse	9b	43.8	11.9	72.8311	27.1689
SW_Abs.Dry2.009c.MMDDYY.uu6cM	Mouse	9c	39.1	12.6	67.7749	32.2251
SW_Abs.Dry2.010a.MMDDYY.euW8O	Mouse	10a	41.4	10.2	75.3623	24.6377
SW_Abs.Dry2.010b.MMDDYY.BwNR4	Mouse	10b	53.9	19.8	63.2653	36.7347
SW_Abs.Dry2.010c.MMDDYY.ME547	Mouse	10c	44.7	9.8	78.0761	21.9239
