# Supplementary material for: Gut microbiota density influences host physiology and is shaped by host and microbial factors
Source: eLife. 2019 Jan 22;8:e40553. doi: 10.7554/eLife.40553 (PMC6342524; doi:10.7554/eLife.40553)
Supplement: Figure 1—source data 3. — Contains source data for Figure 1D. Timepoints in relative terms (not days). [file elife-40553-fig1-data3.xlsx]

## Sheet: Sheet1
Figure 1 - Source Data 3. Microbiota density of gnotobiotic mice colonized with mammalian microbiome samples.
SampleID	Sample	Individual	Timepoint	Sample Mass	Microbiota Density
SW_Abs2.0001a-FP.091317.0yJbC	Lion in Mouse	1a	1	42.8	0.420361
SW_Abs2.0001b-FP.091817.iOD9b	Lion in Mouse	1b	1	43.52	0.359643
SW_Abs2.0001c-FP.091317.wfBLo	Lion in Mouse	1c	1	49.08	0.464404
SW_Abs2.0002a-FP.091317.ygX3T	Elephant in Mouse	2a	1	41.84	0.0703527
SW_Abs2.0002b-FP.091317.6XdRA	Elephant in Mouse	2b	1	29.68	0.0912824
SW_Abs2.0002c-FP.091317.5qYV0	Elephant in Mouse	2c	1	48.9	0.115838
SW_Abs2.0003a-FP.091317.uRrgJ	Red Panda in Mouse	3a	1	36.43	0.505814
SW_Abs2.0003b-FP.091317.sWRAX	Red Panda in Mouse	3b	1	66.71	0.299397
SW_Abs2.0003c-FP.091317.JSmV4	Red Panda in Mouse	3c	1	73.1	0.275891
SW_Abs2.0004a-FP.091317.QuBS5	Ferret in Mouse	4a	1	47.36	0.019476
SW_Abs2.0004b-FP.091317.XeOaS	Ferret in Mouse	4b	1	53.2	0.0263222
SW_Abs2.0004c-FP.091317.HtmgC	Ferret in Mouse	4c	1	89.2	0.0160841
SW_Abs2.0001a-FP.091817.vQBdN	Lion in Mouse	1a	2	26.94	0.243775
SW_Abs2.0001b-FP.091317.h99a4	Lion in Mouse	1b	2	44.3	0.303032
SW_Abs2.0001c-FP.091817.XUy5o	Lion in Mouse	1c	2	37.95	0.269856
SW_Abs2.0002a-FP.091817.R2G64	Elephant in Mouse	2a	2	33.8	0.0935571
SW_Abs2.0002b-FP.091817.RQ0uH	Elephant in Mouse	2b	2	43.04	0.0869721
SW_Abs2.0002c-FP.091817.ydJqa	Elephant in Mouse	2c	2	48.17	0.0944415
SW_Abs2.0003a-FP.091817.bNPnl	Red Panda in Mouse	3a	2	57.47	0.306785
SW_Abs2.0003b-FP.091817.4rpgN	Red Panda in Mouse	3b	2	33.55	0.661774
SW_Abs2.0003c-FP.091817.6f4ft	Red Panda in Mouse	3c	2	38.21	0.452135
SW_Abs2.0004a-FP.091817.JL4mD	Ferret in Mouse	4a	2	61.8	0.0309492
SW_Abs2.0004b-FP.091817.t1MJr	Ferret in Mouse	4b	2	43.24	0.0266779
SW_Abs2.0004c-FP.091817.It0Yu	Ferret in Mouse	4c	2	55.95	0.0258659
SW_Abs2.0001a-FP.092117.zddKO	Lion in Mouse	1a	3	55.19	0.444405
SW_Abs2.0001b-FP.092117.1oq2N	Lion in Mouse	1b	3	44.94	0.398745
SW_Abs2.0001c-FP.092117.BgNc7	Lion in Mouse	1c	3	42.52	0.502844
SW_Abs2.0002a-FP.092117.y9Gh9	Elephant in Mouse	2a	3	52.98	0.131859
SW_Abs2.0002b-FP.092117.fmVVb	Elephant in Mouse	2b	3	43.84	0.072915
SW_Abs2.0002c-FP.092117.1XCaf	Elephant in Mouse	2c	3	35.39	0.103477
SW_Abs2.0003a-FP.092117.Ed71Q	Red Panda in Mouse	3a	3	43.27	0.441687
SW_Abs2.0003b-FP.092117.3ES9d	Red Panda in Mouse	3b	3	70.77	0.256711
SW_Abs2.0003c-FP.092117.gVHHR	Red Panda in Mouse	3c	3	21.3	0.418468
SW_Abs2.0004a-FP.092117.8p0mH	Ferret in Mouse	4a	3	74.2	0.0262402
SW_Abs2.0004b-FP.092117.JaiBn	Ferret in Mouse	4b	3	32.11	0.0363141
SW_Abs2.0004c-FP.092117.6Gxla	Ferret in Mouse	4c	3	85.55	0.0573393
SW_Abs2.0001a-FP.092517.ADFUq	Lion in Mouse	1a	4	31.09	0.239449
SW_Abs2.0001b-FP.092517.F2oSh	Lion in Mouse	1b	4	15.64	0.287194
SW_Abs2.0001c-FP.092517.Hk7dA	Lion in Mouse	1c	4	46.3	0.589119
SW_Abs2.0002a-FP.092517.oEXJ6	Elephant in Mouse	2a	4	49.21	0.142698
SW_Abs2.0002b-FP.092517.maPkr	Elephant in Mouse	2b	4	57.84	0.21064
SW_Abs2.0002c-FP.092517.vtmrH	Elephant in Mouse	2c	4	48.25	0.144389
SW_Abs2.0003a-FP.092517.pECZd	Red Panda in Mouse	3a	4	49.29	0.604287
SW_Abs2.0003b-FP.092517.pOKrr	Red Panda in Mouse	3b	4	49.78	0.858608
SW_Abs2.0003c-FP.092517.BrK4u	Red Panda in Mouse	3c	4	28.1	0.79009
SW_Abs2.0004a-FP.092517.VK1yn	Ferret in Mouse	4a	4	33.17	0.173193
SW_Abs2.0004b-FP.092517.Vxeeu	Ferret in Mouse	4b	4	42.82	0.092529
SW_Abs2.0004c-FP.092517.BoAaL	Ferret in Mouse	4c	4	39.89	0.0913418
SW_Abs2.0001a-FP.092817.zTKsD	Lion in Mouse	1a	5	41.53	0.527914
SW_Abs2.0001b-FP.092817.3JVtq	Lion in Mouse	1b	5	13.88	0.146789
SW_Abs2.0002a-FP.092817.O4Cff	Elephant in Mouse	2a	5	35.9	0.168219
SW_Abs2.0002b-FP.092817.NH2k3	Elephant in Mouse	2b	5	61.84	0.132586
SW_Abs2.0002c-FP.092817.EuKmk	Elephant in Mouse	2c	5	52.89	0.125897
SW_Abs2.0003a-FP.092817.k0fbU	Red Panda in Mouse	3a	5	34.65	1.03445
SW_Abs2.0003b-FP.092817.IlCJ5	Red Panda in Mouse	3b	5	44.93	0.929359
SW_Abs2.0003c-FP.092817.00g0r	Red Panda in Mouse	3c	5	42.75	0.771962
SW_Abs2.0004a-FP.092817.IpNck	Ferret in Mouse	4a	5	55.34	0.0852318
SW_Abs2.0004b-FP.092817.mwypQ	Ferret in Mouse	4b	5	30.22	0.0848312
SW_Abs2.0004c-FP.092817.SJAdT	Ferret in Mouse	4c	5	82.5	0.0494939
