# Supplementary material for: Gut microbiota density influences host physiology and is shaped by host and microbial factors
Source: eLife. 2019 Jan 22;8:e40553. doi: 10.7554/eLife.40553 (PMC6342524; doi:10.7554/eLife.40553)
Supplement: Figure 2—source data 1. — Contains source data for Figure 2A. Timepoint in relative terms (not days). [file elife-40553-fig2-data1.xlsx]

## Sheet: Figure 2 - Source Data 1
Figure 2 - Source Data 1. Microbiota density of mice treated with pharmacologics.
SampleID	Sample	Individual	Timepoint	Sample Mass	Microbiota Density
Abs1.0000010a-FP.030617.FPiHk	Baseline	Abs1_10a	1	22.21	0.504109
Abs1.0000010a-FP.031017.5B3Gk	Doxycycline	Abs1_10a	2	19.15	0.430953
Abs1.0000010a-FP.031317.oTdZw	Doxycycline	Abs1_10a	3	18.02	0.678731
Abs1.0000010b-FP.030617.MT5aF	Baseline	Abs1_10b	1	15.52	0.448433
Abs1.0000010b-FP.031017.Uy88N	Doxycycline	Abs1_10b	2	31.6	0.547902
Abs1.0000010b-FP.031317.s9Dhm	Doxycycline	Abs1_10b	3	22.5	0.324157
Abs1.0000010c-FP.030617.VHZja	Baseline	Abs1_10c	1	24.45	1.59932
Abs1.0000010c-FP.031017.uc2ti	Doxycycline	Abs1_10c	2	13.66	0.471628
Abs1.0000010c-FP.031317.paJV0	Doxycycline	Abs1_10c	3	19.06	0.30347
Abs1.0000001a-FP.030617.fdmtp	Baseline	Abs1_1a	1	37.11	0.976881
Abs1.0000001a-FP.031017.EhhmS	Mock (2% Sucrose)	Abs1_1a	2	35.48	0.675645
Abs1.0000001a-FP.031317.EZmVg	Mock (2% Sucrose)	Abs1_1a	3	23.78	1.11662
Abs1.0000001b-FP.030617.oR8mh	Baseline	Abs1_1b	1	27.1	1.06172
Abs1.0000001b-FP.031017.Oy5Gi	Mock (2% Sucrose)	Abs1_1b	2	20.87	1.83063
Abs1.0000001b-FP.031317.qcuky	Mock (2% Sucrose)	Abs1_1b	3	21.34	1.33332
Abs1.0000001c-FP.030617.A8PfY	Baseline	Abs1_1c	1	34.28	0.807247
Abs1.0000001c-FP.031017.eFNHa	Mock (2% Sucrose)	Abs1_1c	2	19.67	0.691121
Abs1.0000001c-FP.031317.b2AyD	Mock (2% Sucrose)	Abs1_1c	3	24.65	0.571333
Abs1.0000002a-FP.030617.HgHfv	Baseline	Abs1_2a	1	20.92	0.242324
Abs1.0000002a-FP.031017.k4bwM	Mock (2% Sucrose)	Abs1_2a	2	17.23	0.606967
Abs1.0000002a-FP.031317.GQmGy	Mock (2% Sucrose)	Abs1_2a	3	14.24	0.693467
Abs1.0000002b-FP.030617.i4nkd	Baseline	Abs1_2b	1	15.33	0.294186
Abs1.0000002b-FP.031017.SyozI	Mock (2% Sucrose)	Abs1_2b	2	18.22	0.434627
Abs1.0000002b-FP.031317.5qYPW	Mock (2% Sucrose)	Abs1_2b	3	36.12	0.917164
Abs1.0000002c-FP.030617.NF6gr	Baseline	Abs1_2c	1	16.8	0.382359
Abs1.0000002c-FP.031017.4g0VS	Mock (2% Sucrose)	Abs1_2c	2	18.18	0.754488
Abs1.0000002c-FP.031317.WqWVu	Mock (2% Sucrose)	Abs1_2c	3	21.82	0.388348
Abs1.0000003a-FP.030617.gMWp6	Baseline	Abs1_3a	1	19.01	1.44677
Abs1.0000003a-FP.031017.9aBvO	Ciprofloxacin + Metronidazole	Abs1_3a	2	35.21	0.660527
Abs1.0000003a-FP.031317.WSxGz	Ciprofloxacin + Metronidazole	Abs1_3a	3	42.01	0.563124
Abs1.0000003b-FP.030617.plbOa	Baseline	Abs1_3b	1	13.36	0.387543
Abs1.0000003b-FP.031017.HSWXP	Ciprofloxacin + Metronidazole	Abs1_3b	2	22.38	1.34615
Abs1.0000003b-FP.031317.OmrAq	Ciprofloxacin + Metronidazole	Abs1_3b	3	28.55	0.246077
Abs1.0000003c-FP.030617.Ws8A9	Baseline	Abs1_3c	1	32.27	0.666064
Abs1.0000003c-FP.031017.xhpAh	Ciprofloxacin + Metronidazole	Abs1_3c	2	37.3	0.876649
Abs1.0000003c-FP.031317.6I3HB	Ciprofloxacin + Metronidazole	Abs1_3c	3	29.35	0.322357
Abs1.0000004a-FP.030617.HkKX7	Baseline	Abs1_4a	1	16.28	0.470245
Abs1.0000004a-FP.031017.M6MWh	Ciprofloxacin + Metronidazole	Abs1_4a	2	33.65	0.366543
Abs1.0000004a-FP.031317.eqR7s	Ciprofloxacin + Metronidazole	Abs1_4a	3	15.11	1.19999
Abs1.0000004b-FP.030617.oBRrr	Baseline	Abs1_4b	1	16.85	0.373411
Abs1.0000004b-FP.031017.lUStv	Ciprofloxacin + Metronidazole	Abs1_4b	2	21.46	0.473961
Abs1.0000004b-FP.031317.yaYg4	Ciprofloxacin + Metronidazole	Abs1_4b	3	26.9	0.289314
Abs1.0000004c-FP.030617.EbNCG	Baseline	Abs1_4c	1	40.94	0.352499
Abs1.0000004c-FP.031017.azg6s	Ciprofloxacin + Metronidazole	Abs1_4c	2	22.38	0.331147
Abs1.0000004c-FP.031317.Tz9dZ	Ciprofloxacin + Metronidazole	Abs1_4c	3	30.04	0.632862
Abs1.0000005a-FP.030617.mFq5v	Baseline	Abs1_5a	1	13.97	0.521075
Abs1.0000005a-FP.031017.T6hK5	Loperamide	Abs1_5a	2	17.12	1.25246
Abs1.0000005b-FP.030617.PZupY	Baseline	Abs1_5b	1	19.33	0.486781
Abs1.0000005b-FP.031317.uwvPn	Loperamide	Abs1_5b	2	18.98	1.43172
Abs1.0000005c-FP.030617.d13fM	Baseline	Abs1_5c	1	19.91	0.823782
Abs1.0000005c-FP.031017.Hrglo	Loperamide	Abs1_5c	2	19.63	1.69547
Abs1.0000005c-FP.031317.TrcUi	Loperamide	Abs1_5c	3	12.3	1.33919
Abs1.0000006a-FP.030617.wDegO	Baseline	Abs1_6a	1	15.93	0.590676
Abs1.0000006a-FP.031017.nrWho	Loperamide	Abs1_6a	2	12.87	1.46913
Abs1.0000006a-FP.031317.dfpuQ	Loperamide	Abs1_6a	3	12.04	0.603822
Abs1.0000006b-FP.030617.3Aje9	Baseline	Abs1_6b	1	21.1	0.445946
Abs1.0000006c-FP.030617.vdLPU	Baseline	Abs1_6c	1	14.11	0.36761
Abs1.0000006c-FP.031317.idmO3	Loperamide	Abs1_6c	2	10.03	0.643724
Abs1.0000007a-FP.031017.pM1Pz	Lactulose	Abs1_7a	1	22.24	0.933046
Abs1.0000007a-FP.031317.sE9dF	Lactulose	Abs1_7a	2	39.78	0.83618
Abs1.0000007b-FP.030617.5KD8n	Baseline	Abs1_7b	1	33.83	0.79797
Abs1.0000007b-FP.031017.pFaLz	Lactulose	Abs1_7b	2	25.76	1.35936
Abs1.0000007b-FP.031317.kEERQ	Lactulose	Abs1_7b	3	29.84	1.03057
Abs1.0000007c-FP.030617.uwmKx	Baseline	Abs1_7c	1	26.39	0.423905
Abs1.0000007c-FP.031017.gLJyE	Lactulose	Abs1_7c	2	25.92	0.645472
Abs1.0000007c-FP.031317.PgMOC	Lactulose	Abs1_7c	3	24.94	0.757374
Abs1.0000008a-FP.030617.92SL9	Baseline	Abs1_8a	1	17.39	0.617606
Abs1.0000008a-FP.031017.wa6Ci	Lactulose	Abs1_8a	2	25.1	1.24355
Abs1.0000008a-FP.031317.0cKFB	Lactulose	Abs1_8a	3	24.22	1.25088
Abs1.0000008b-FP.030617.dYVX3	Baseline	Abs1_8b	1	18.33	0.566951
Abs1.0000008b-FP.031017.G49e3	Lactulose	Abs1_8b	2	29.14	0.940117
Abs1.0000008b-FP.031317.JyTZm	Lactulose	Abs1_8b	3	64.45	0.6569
Abs1.0000008c-FP.030617.BMox9	Baseline	Abs1_8c	1	16.63	0.353186
Abs1.0000008c-FP.031017.FtRCP	Lactulose	Abs1_8c	2	21.77	0.512138
Abs1.0000008c-FP.031317.WDeLn	Lactulose	Abs1_8c	3	35.54	0.475254
Abs1.0000009a-FP.030617.HboLx	Baseline	Abs1_9a	1	21.96	0.505352
Abs1.0000009a-FP.031017.iL41M	Doxycycline	Abs1_9a	2	21.65	0.7819
Abs1.0000009a-FP.031317.lRtX8	Doxycycline	Abs1_9a	3	25.15	0.672152
Abs1.0000009b-FP.030617.wzpWd	Baseline	Abs1_9b	1	62.68	0.612903
Abs1.0000009b-FP.031017.TVP7v	Doxycycline	Abs1_9b	2	31.03	0.665556
Abs1.0000009b-FP.031317.FWOnd	Doxycycline	Abs1_9b	3	39.64	0.515775
Abs1.0000009c-FP.030617.uM49R	Baseline	Abs1_9c	1	25.17	0.937267
Abs1.0000009c-FP.031017.7RlsP	Doxycycline	Abs1_9c	2	21.1	0.556702
Abs1.0000009c-FP.031317.KLIwU	Doxycycline	Abs1_9c	3	26.53	0.535632
Abs2.0000010a-FP.031317.toqdw	Baseline	Abs2_10a	1	17.79	0.800631
Abs2.0000010a-FP.031717.IAXfx	Omeprazole	Abs2_10a	2	21.02	0.588349
Abs2.0000010a-FP.032017.149r4	Omeprazole	Abs2_10a	3	13.89	0.429628
Abs2.0000010b-FP.031317.arffc	Baseline	Abs2_10b	1	28.21	0.93094
Abs2.0000010b-FP.031717.c9BHX	Omeprazole	Abs2_10b	2	20.33	0.623814
Abs2.0000010b-FP.032017.tSjMF	Omeprazole	Abs2_10b	3	18.49	0.393186
Abs2.0000010c-FP.031317.8zt0B	Baseline	Abs2_10c	1	15.56	0.58659
Abs2.0000010c-FP.031717.YnCbf	Omeprazole	Abs2_10c	2	19.87	0.757997
Abs2.0000010c-FP.032017.fIBZY	Omeprazole	Abs2_10c	3	22.34	0.601574
Abs2.0000001a-FP.031317.irXyk	Baseline	Abs2_1a	1	17.16	0.245824
Abs2.0000001a-FP.032017.wAQIT	Miralax (PEG 3350)	Abs2_1a	2	45.86	0.0892148
Abs2.0000001b-FP.031317.A9nOP	Baseline	Abs2_1b	1	47.2	0.665151
Abs2.0000001b-FP.031717.zQE8t	Miralax (PEG 3350)	Abs2_1b	2	14.54	0.142654
Abs2.0000001b-FP.032017.vGEON	Miralax (PEG 3350)	Abs2_1b	3	57.88	0.409047
Abs2.0000001c-FP.031317.Pn72G	Baseline	Abs2_1c	1	40.91	0.719984
Abs2.0000001c-FP.031717.OSyUr	Miralax (PEG 3350)	Abs2_1c	2	37.26	0.0946628
Abs2.0000001c-FP.032017.w6dx7	Miralax (PEG 3350)	Abs2_1c	3	33.09	0.678689
Abs2.0000002a-FP.031317.sZrG4	Baseline	Abs2_2a	1	30.01	0.997943
Abs2.0000002a-FP.032017.Kxmm9	Miralax (PEG 3350)	Abs2_2a	2	37.88	0.389788
Abs2.0000002b-FP.031317.seCBv	Baseline	Abs2_2b	1	13.89	1.1192
Abs2.0000002b-FP.032017.MmkBr	Miralax (PEG 3350)	Abs2_2b	2	37.14	0.623924
Abs2.0000002c-FP.031317.S3JrV	Baseline	Abs2_2c	1	20.33	0.254677
Abs2.0000002c-FP.032017.3V97j	Miralax (PEG 3350)	Abs2_2c	2	62.32	0.237981
Abs2.0000003a-FP.031317.lPutK	Baseline	Abs2_3a	1	36.05	0.252925
Abs2.0000003a-FP.031717.TJuPw	Azithromycin	Abs2_3a	2	26.78	0.187016
Abs2.0000003a-FP.032017.pX9Pl	Azithromycin	Abs2_3a	3	34.93	0.197631
Abs2.0000003b-FP.031317.k6rQJ	Baseline	Abs2_3b	1	38.07	0.288292
Abs2.0000003b-FP.031717.ZfxO2	Azithromycin	Abs2_3b	2	25.85	0.437308
Abs2.0000003b-FP.032017.x08Mj	Azithromycin	Abs2_3b	3	55.04	0.688459
Abs2.0000003c-FP.031317.ceVyI	Baseline	Abs2_3c	1	23.54	0.243718
Abs2.0000003c-FP.031717.BtdRc	Azithromycin	Abs2_3c	2	31.4	0.316436
Abs2.0000003c-FP.032017.cTqIW	Azithromycin	Abs2_3c	3	26.71	0.215849
Abs2.0000004a-FP.031317.8OvHU	Baseline	Abs2_4a	1	24.19	0.397535
Abs2.0000004a-FP.031717.F48w9	Azithromycin	Abs2_4a	2	24.8	0.691118
Abs2.0000004a-FP.032017.GuAeK	Azithromycin	Abs2_4a	3	48.19	0.577944
Abs2.0000004b-FP.031317.70xbH	Baseline	Abs2_4b	1	28.57	0.65341
Abs2.0000004b-FP.031717.cALCT	Azithromycin	Abs2_4b	2	29.48	0.728781
Abs2.0000004b-FP.032017.k5PnR	Azithromycin	Abs2_4b	3	21	0.465311
Abs2.0000004c-FP.031317.Fa9hv	Baseline	Abs2_4c	1	15.31	0.479768
Abs2.0000004c-FP.031717.EfS9W	Azithromycin	Abs2_4c	2	26.29	0.551611
Abs2.0000004c-FP.032017.bzuPA	Azithromycin	Abs2_4c	3	14.61	0.374662
Abs2.0000005a-FP.031317.RAEhd	Baseline	Abs2_5a	1	21.34	0.51122
Abs2.0000005a-FP.031717.9LNYQ	Rifaximin	Abs2_5a	2	46.05	0.602249
Abs2.0000005a-FP.032017.l4sJ9	Rifaximin	Abs2_5a	3	19.39	0.446474
Abs2.0000005b-FP.031317.8AcKE	Baseline	Abs2_5b	1	29.33	0.96593
Abs2.0000005b-FP.031717.t7gMY	Rifaximin	Abs2_5b	2	40.16	0.894425
Abs2.0000005b-FP.032017.HfKkg	Rifaximin	Abs2_5b	3	24.55	0.490152
Abs2.0000005c-FP.031317.fNInJ	Baseline	Abs2_5c	1	32.32	0.77473
Abs2.0000005c-FP.031717.8n4E2	Rifaximin	Abs2_5c	2	31.67	1.23037
Abs2.0000005c-FP.032017.M38Gw	Rifaximin	Abs2_5c	3	18.95	0.430291
Abs2.0000006a-FP.031317.EOsqg	Baseline	Abs2_6a	1	19.28	0.462191
Abs2.0000006a-FP.031717.KYq7i	Rifaximin	Abs2_6a	2	19.03	1.02051
Abs2.0000006a-FP.032017.mwm2i	Rifaximin	Abs2_6a	3	14.91	0.615001
Abs2.0000006b-FP.031317.tO8G5	Baseline	Abs2_6b	1	21.38	0.783637
Abs2.0000006b-FP.031717.CLTIO	Rifaximin	Abs2_6b	2	16.97	1.14466
Abs2.0000006b-FP.032017.m5WlT	Rifaximin	Abs2_6b	3	14.16	0.827557
Abs2.0000006c-FP.031317.XQX0Y	Baseline	Abs2_6c	1	10.85	0.546536
Abs2.0000006c-FP.032017.n9Qbt	Rifaximin	Abs2_6c	2	34.15	0.585473
Abs2.0000007a-FP.031317.qi4a2	Baseline	Abs2_7a	1	50.7	0.76789
Abs2.0000007a-FP.032017.IKrxA	Amoxicillin	Abs2_7a	3	37.18	0.124334
Abs2.0000007a-FP.031717.sjBA3	Amoxicillin	Abs2_7a		29.99	0.0787267
Abs2.0000007b-FP.031317.mdVbV	Baseline	Abs2_7b	1	60.69	0.804166
Abs2.0000007b-FP.031717.6o8bI	Amoxicillin	Abs2_7b	2	33.94	0.0900685
Abs2.0000007b-FP.032017.kjpgO	Amoxicillin	Abs2_7b	3	27.32	0.123081
Abs2.0000007c-FP.031317.2FZZF	Baseline	Abs2_7c	1	31.13	0.716587
Abs2.0000007c-FP.031717.gJrQu	Amoxicillin	Abs2_7c	2	10.55	0.103455
Abs2.0000007c-FP.032017.TvLWl	Amoxicillin	Abs2_7c	3	33.32	0.0633795
Abs2.0000008a-FP.031317.TKZPl	Baseline	Abs2_8a	1	27.94	0.591738
Abs2.0000008a-FP.031717.jWhiZ	Amoxicillin	Abs2_8a	2	15.38	0.0614877
Abs2.0000008a-FP.032017.pcB9D	Amoxicillin	Abs2_8a	3	22.23	0.150416
Abs2.0000008b-FP.031317.4Ql12	Baseline	Abs2_8b	1	13.05	0.876688
Abs2.0000008b-FP.031717.sYtiy	Amoxicillin	Abs2_8b	2	32.79	0.0345766
Abs2.0000008b-FP.032017.EQOv4	Amoxicillin	Abs2_8b	3	25.55	0.129583
Abs2.0000008c-FP.031317.9St8c	Baseline	Abs2_8c	1	31.45	0.432701
Abs2.0000008c-FP.031717.iPX8S	Amoxicillin	Abs2_8c	2	24.45	0.0425245
Abs2.0000008c-FP.032017.s3FDt	Amoxicillin	Abs2_8c	3	31.71	0.196198
Abs2.0000009a-FP.031317.z12np	Baseline	Abs2_9a	1	31.35	1.14577
Abs2.0000009a-FP.031717.jTfvN	Omeprazole	Abs2_9a	2	31.1	0.908386
Abs2.0000009a-FP.032017.HqykP	Omeprazole	Abs2_9a	3	16.71	0.752483
Abs2.0000009b-FP.031317.Vr4sN	Baseline	Abs2_9b	1	44.08	0.874723
Abs2.0000009b-FP.031717.vdCQM	Omeprazole	Abs2_9b	2	11.8	0.566292
Abs2.0000009b-FP.032017.4x3vq	Omeprazole	Abs2_9b	3	24.26	0.846053
Abs2.0000009c-FP.031717.ofsrn	Omeprazole	Abs2_9c	2	28.05	1.08008
Abs2.0000009c-FP.032017.9M3To	Omeprazole	Abs2_9c	3	43.19	0.887622
Abs2.0000009c-FP.031317.an59K	Baseline	Abs2_9c		24.96	0.74942
AbsWt.000000010a.060917.aIdWN	Clindamycin	AbsWt_10a	1	34.7	0.370907
AbsWt.000000010b.060717.1hfx6	Clindamycin	AbsWt_10b	1	30.2	0.29579
AbsWt.000000010b.061217.y002v	Clindamycin	AbsWt_10b	2	30.8	0.266721
AbsWt.000000011a.060717.aAnFX	Loperamide	AbsWt_11a	1	31.4	0.640889
AbsWt.000000011a.061217.nSFAz	Loperamide	AbsWt_11a	2	13.4	0.542586
AbsWt.000000011b.060517.GmbRN	Baseline	AbsWt_11b	1	18.6	0.335415
AbsWt.000000011b.060917.LCoUg	Loperamide	AbsWt_11b	2	27	0.27324
AbsWt.000000012a.060917.Dn4mw	Loperamide	AbsWt_12a	1	13	0.30783
AbsWt.000000012b.060717.FYamW	Loperamide	AbsWt_12b	1	14.5	0.621659
AbsWt.000000012b.061217.liUgv	Loperamide	AbsWt_12b	2	14.7	0.394317
AbsWt.000000013a.061217.VIP8K	Miralax (PEG 3350)	AbsWt_13a	1	28.2	0.455566
AbsWt.000000013b.061217.Mhc46	Miralax (PEG 3350)	AbsWt_13b	1	12.9	0.0356166
AbsWt.000000014a.060517.YoKgG	Baseline	AbsWt_14a	1	18.8	0.256273
AbsWt.000000014a.061217.LPFSk	Miralax (PEG 3350)	AbsWt_14a	2	27.6	0.613322
AbsWt.000000014b.060717.t4YdH	Miralax (PEG 3350)	AbsWt_14b	1	18.4	0.18428
AbsWt.000000014b.061217.58Xj4	Miralax (PEG 3350)	AbsWt_14b	2	44.7	0.327314
AbsWt.000000001a.060717.se3xM	Polymyxin B	AbsWt_1a	1	30	0.210877
AbsWt.000000001a.061217.Tc0Gi	Polymyxin B	AbsWt_1a	2	25.9	0.763457
AbsWt.000000001b.060517.2zzgY	Baseline	AbsWt_1b	1	28.3	0.693276
AbsWt.000000001b.060917.vWgFI	Polymyxin B	AbsWt_1b	2	29.6	0.15057
AbsWt.000000002a.060917.Muxbn	Polymyxin B	AbsWt_2a	1	57	0.000863924
AbsWt.000000002b.060717.fJyzB	Polymyxin B	AbsWt_2b	1	16.5	0.790387
AbsWt.000000002b.061217.0RR5h	Polymyxin B	AbsWt_2b	2	19.4	0.920688
AbsWt.000000003a.060517.KSPlH	Baseline	AbsWt_3a	1	40.3	0.239578
AbsWt.000000003a.060717.RNTdu	Ciprofloxacin	AbsWt_3a	2	35.9	0.299591
AbsWt.000000003a.061217.Uwzl7	Ciprofloxacin	AbsWt_3a	3	20.7	0.184757
AbsWt.000000003b.060917.cS6FU	Ciprofloxacin	AbsWt_3b	1	48.2	0.0816506
AbsWt.000000004a.060917.tvyyS	Ciprofloxacin	AbsWt_4a	1	22.2	0.0954741
AbsWt.000000004b.060517.Yzj6l	Baseline	AbsWt_4b	1	19.8	0.259192
AbsWt.000000004b.060717.AKziB	Ciprofloxacin	AbsWt_4b	2	19.6	0.199268
AbsWt.000000004b.061217.2AAzX	Ciprofloxacin	AbsWt_4b	3	32.6	0.183638
AbsWt.000000007a.060517.S4UIt	Baseline	AbsWt_7a	1	23.7	0.320391
AbsWt.000000007a.060717.TEPse	Ampicillin	AbsWt_7a	2	18.3	0.00946237
AbsWt.000000007a.061217.McwCT	Ampicillin	AbsWt_7a	3	40	0.00721333
AbsWt.000000007b.060917.6ib59	Ampicillin	AbsWt_7b	1	20.2	0.00931272
AbsWt.000000008a.060517.BtvvH	Baseline	AbsWt_8a	1	17.5	0.313036
AbsWt.000000008a.060917.ii92C	Ampicillin	AbsWt_8a	2	22.7	0.00744002
AbsWt.000000008b.060717.91PF3	Ampicillin	AbsWt_8b	1	34.6	0.00549866
AbsWt.000000008b.061217.i9y2Q	Ampicillin	AbsWt_8b	2	30.4	0.0095615
AbsWt.000000009a.060517.65pT0	Baseline	AbsWt_9a	1	15.2	0.308255
AbsWt.000000009a.060717.3rbaK	Clindamycin	AbsWt_9a	2	20.1	0.0125479
AbsWt.000000009a.061217.nuwbb	Clindamycin	AbsWt_9a	3	42.5	0.0057836
AbsWt.000000009b.060917.C9yEy	Clindamycin	AbsWt_9b	1	26.6	0.0103652
AbxRt.0001A.092914.HhzTA	Baseline	AbxRt_1a	1	29	0.510204
AbxRt.0001A.093014.6pJaO	Vancomycin (High Dose)	AbxRt_1a	2	42.53	0.0178213
AbxRt.0001A.100114.E4Dxs	Vancomycin (High Dose)	AbxRt_1a	3	42.99	0.0210685
AbxRt.0001A.100214.hg9js	Vancomycin (High Dose)	AbxRt_1a	4	30.25	0.0192326
AbxRt.0001B.092914.TDjbW	Baseline	AbxRt_1b	1	38.91	0.599915
AbxRt.0001B.093014.wE0Cw	Vancomycin (High Dose)	AbxRt_1b	2	33.75	0.0229662
AbxRt.0001B.100114.UxCCT	Vancomycin (High Dose)	AbxRt_1b	3	36.59	0.0142069
AbxRt.0001B.100214.Q5t4e	Vancomycin (High Dose)	AbxRt_1b	4	41.68	0.0278195
AbxRt.0001C.092914.KIk0w	Baseline	AbxRt_1c	1	21.36	0.756932
AbxRt.0001C.093014.JMuXA	Vancomycin (High Dose)	AbxRt_1c	2	48.42	0.0103197
AbxRt.0001C.100114.iXsla	Vancomycin (High Dose)	AbxRt_1c	3	35.92	0.0128511
AbxRt.0001C.100214.doIlW	Vancomycin (High Dose)	AbxRt_1c	4	35.31	0.0223955
BMS.15a.062613.j7LmW	Baseline	BMS_15a	1	16	0.828826
BMS...0015a.073113.af84E	Ciprofloxacin	BMS_15a	2	31.1	0.44223
BMS.15b.062613.IAkcc	Baseline	BMS_15b	1	37.6	1.25328
BMS...0015b.073113.nC6Nf	Ciprofloxacin	BMS_15b	2	49.8	0.186692
BMS.15c.062613.xrbeK	Baseline	BMS_15c	1	17.9	0.379023
BMS...0015c.073113.7QUsz	Ciprofloxacin	BMS_15c	2	26.6	0.287797
BMS.16a.062613.IgiYH	Baseline	BMS_16a	1	19.4	0.602392
BMS.16a.070313.7molN	Baseline	BMS_16a	2	31.7	0.774692
BMS.16a.071013.3sKNa	Baseline	BMS_16a	3	22.8	1.09328
BMS...0016a.071113.tnKn5	Mock (2% Sucrose)	BMS_16a	4	16.5	0.657844
BMS...0016a.071213.E8qkS	Mock (2% Sucrose)	BMS_16a	5	21.7	1.15944
BMS...0016a.071713.c1r6D	Mock (2% Sucrose)	BMS_16a	6	19.2	0.307185
BMS...0016a.072313.PLvr5	Mock (2% Sucrose)	BMS_16a	7	31.3	0.497419
BMS...0016a.072413.fUbo6	Mock (2% Sucrose)	BMS_16a	8	42.3	0.427831
BMS...0016a.073113.fqDO3	Mock (2% Sucrose)	BMS_16a	9	40	0.490807
BMS.16b.062613.N4KJA	Baseline	BMS_16b	1	33.7	0.863075
BMS.16b.070313.AmrpM	Baseline	BMS_16b	2	66.8	0.572695
BMS.16b.071013.sd0Qh	Baseline	BMS_16b	3	27.3	1.48032
BMS...0016b.071113.te4hE	Mock (2% Sucrose)	BMS_16b	4	33.3	0.549392
BMS...0016b.071213.EiFFz	Mock (2% Sucrose)	BMS_16b	5	23.8	1.22352
BMS...0016b.071713.QLYcY	Mock (2% Sucrose)	BMS_16b	6	72.3	0.314849
BMS...0016b.072313.kOtvq	Mock (2% Sucrose)	BMS_16b	7	59.9	0.290639
BMS...0016b.072413.ArnEG	Mock (2% Sucrose)	BMS_16b	8	52.6	0.537822
BMS...0016b.073113.MIVAp	Mock (2% Sucrose)	BMS_16b	9	44	0.307858
BMS.16c.062613.6LfQt	Baseline	BMS_16c	1	47.2	0.468489
BMS.16c.070313.IAVrm	Baseline	BMS_16c	2	20.6	1.04467
BMS.16c.071013.v6LuM	Baseline	BMS_16c	3	41.7	0.816802
BMS...0016c.071113.dvoqx	Mock (2% Sucrose)	BMS_16c	4	26.5	0.947281
BMS...0016c.071213.qOiL5	Mock (2% Sucrose)	BMS_16c	5	26.6	1.01305
BMS...0016c.071713.eEXBC	Mock (2% Sucrose)	BMS_16c	6	53.3	0.332535
BMS...0016c.072313.C5BL8	Mock (2% Sucrose)	BMS_16c	7	41.6	0.412054
BMS...0016c.072413.3E7Ia	Mock (2% Sucrose)	BMS_16c	8	30.3	0.479713
BMS...0016c.073113.zOgbw	Mock (2% Sucrose)	BMS_16c	9	16.6	0.42687
BMS.17a.062613.pWJsN	Baseline	BMS_17a	1	21.3	0.663048
BMS.17a.070313.C5l30	Baseline	BMS_17a	2	49.4	0.440642
BMS.17a.071013.KF9kc	Baseline	BMS_17a	3	17.3	0.96166
BMS...0017a.071113.JyJfM	Neomycin	BMS_17a	4	34.6	0.00216649
BMS...0017a.071213.LtRbo	Neomycin	BMS_17a	5	48.1	0.227542
BMS...0017a.071713.qBUt6	Neomycin	BMS_17a	6	58.8	0.162569
BMS...0017a.072313.YHYPl	Neomycin	BMS_17a	7	22.7	0.259474
BMS...0017a.072413.6AbQp	Neomycin	BMS_17a	8	57.6	0.282802
BMS...0017a.073113.oCtqG	Neomycin	BMS_17a	9	69.9	0.232064
BMS.17b.062613.NSsUy	Baseline	BMS_17b	1	19.2	0.440879
BMS.17b.070313.QEdoR	Baseline	BMS_17b	2	32.2	0.683874
BMS.17b.071013.h4m6q	Baseline	BMS_17b	3	50.4	0.66192
BMS...0017b.071113.kjPBC	Neomycin	BMS_17b	4	30.9	0.0117691
BMS...0017b.071213.z2sgY	Neomycin	BMS_17b	5	58.9	0.0857018
BMS...0017b.071713.civH3	Neomycin	BMS_17b	6	25.4	0.0745675
BMS...0017b.072313.wengJ	Neomycin	BMS_17b	7	58.6	0.29423
BMS...0017b.072413.UIkcX	Neomycin	BMS_17b	8	54.9	0.678819
BMS...0017b.073113.oLnXB	Neomycin	BMS_17b	9	26.7	0.229722
BMS.17c.062613.kh1wV	Baseline	BMS_17c	1	45.8	0.483682
BMS.17c.070313.QNb7l	Baseline	BMS_17c	2	21.8	0.57398
BMS.17c.071013.ddOkD	Baseline	BMS_17c	3	20	0.80031
BMS...0017c.071113.uHjgX	Neomycin	BMS_17c	4	47.7	0.0242349
BMS...0017c.071213.4x9PT	Neomycin	BMS_17c	5	40.5	0.150918
BMS...0017c.071713.ekvvG	Neomycin	BMS_17c	6	59	0.0571069
BMS...0017c.072313.7Ra2f	Neomycin	BMS_17c	7	37.6	0.040734
BMS...0017c.072413.zrqV0	Neomycin	BMS_17c	8	74.1	0.237833
BMS...0017c.073113.5cPqy	Neomycin	BMS_17c	9	28.6	0.493218
BMS...0018a.073013.adT8n	Baseline	BMS_18a	1	23.7	0.440062
BMS...0018a.073113.tlgVS	AVNM Cocktail	BMS_18a	2	20.4	0.0187745
BMS...0018a.080413.yTAne	AVNM Cocktail	BMS_18a	3	27.9	0.029486
BMS...0018a.080513.yNMvW	AVNM Cocktail	BMS_18a	4	31	-0.00169787
BMS...0018a.080613.0xIzj	AVNM Cocktail	BMS_18a	5	41.9	0.00291316
BMS...0018b.073013.DGk9G	Baseline	BMS_18b	1	11.9	0.628549
BMS...0018b.073113.96VEN	AVNM Cocktail	BMS_18b	2	33.1	0.0139879
BMS...0018b.080413.Q2x1h	AVNM Cocktail	BMS_18b	3	38.9	-0.000841
BMS...0018b.080513.QW82Q	AVNM Cocktail	BMS_18b	4	43.3	0.0128631
BMS...0018b.080613.uSY64	AVNM Cocktail	BMS_18b	5	32	0.0200109
BMS...0018c.073013.T6CcE	Baseline	BMS_18c	1	21.4	0.906353
BMS...0018c.073113.cTsQ8	AVNM Cocktail	BMS_18c	2	34.2	0.0116082
BMS...0018c.080413.gULlS	AVNM Cocktail	BMS_18c	3	56.9	0.0063479
BMS...0018c.080513.KqsgC	AVNM Cocktail	BMS_18c	4	27.6	0.0216401
BMS...0018c.080613.MLFfP	AVNM Cocktail	BMS_18c	5	38.7	-0.002923
BMS...0020a.073013.2RmbM	Baseline	BMS_20a	1	62.7	0.327347
BMS...0020a.073113.XPNGS	Ampicillin	BMS_20a	2	24.4	0.0369672
BMS...0020a.080113.CRTH2	Ampicillin	BMS_20a	3	37.5	0.0175943
BMS...0020a.080413.8GJ2i	Ampicillin	BMS_20a	4	43.2	0.00838617
BMS...0020a.080513.EF90W	Ampicillin	BMS_20a	5	24.1	0.00412768
BMS...0020a.080613.KbbeO	Ampicillin	BMS_20a	6	44.2	0.00822155
BMS...0020b.073013.0lQ2A	Baseline	BMS_20b	1	29.5	0.289769
BMS...0020b.073113.0a2Iw	Ampicillin	BMS_20b	2	44.7	0.0246085
BMS...0020b.080113.IQQN2	Ampicillin	BMS_20b	3	68.8	0.0205609
BMS...0020b.080413.iAXCU	Ampicillin	BMS_20b	4	63.8	0.00908006
BMS...0020b.080513.kEhTu	Ampicillin	BMS_20b	5	42.2	0.00154686
BMS...0020b.080613.iN9la	Ampicillin	BMS_20b	6	54.8	0.0200603
BMS...0020c.073013.79PrT	Baseline	BMS_20c	1	27.5	0.892078
BMS...0020c.073113.37ROf	Ampicillin	BMS_20c	2	21.6	0.0138889
BMS...0020c.080113.0UIY6	Ampicillin	BMS_20c	3	23.6	0.0174983
BMS...0020c.080413.xUeQs	Ampicillin	BMS_20c	4	32.9	0.00188264
BMS...0020c.080513.5e3xn	Ampicillin	BMS_20c	5	30.4	0.0126431
BMS...0020c.080613.GepIq	Ampicillin	BMS_20c	6	26.5	0.0420522
BMS.05a.062613.Al4L3	Baseline	BMS_5a	1	64.6	0.346926
BMS.05a.070313.3h5UN	Baseline	BMS_5a	2	17.7	0.864066
BMS.05a.071013.xu2VM	Baseline	BMS_5a	3	10.6	0.934294
BMS...0005a.071113.dU5Bz	Metronidazole	BMS_5a	4	25.3	0.0304244
BMS...0005a.071213.HPP58	Metronidazole	BMS_5a	5	37.3	0.380696
BMS...0005a.071713.sF7wJ	Metronidazole	BMS_5a	6	26.6	0.353371
BMS...0005a.072313.b8PUb	Metronidazole	BMS_5a	7	54.4	0.0609145
BMS...0005a.072413.ARAit	Metronidazole	BMS_5a	8	35.3	0.127479
BMS...0005a.073113.ihzFa	Metronidazole	BMS_5a	9	54.1	0.301686
BMS.05b.062613.MeXmE	Baseline	BMS_5b	1	29.4	0.338425
BMS.05b.070313.DpmgX	Baseline	BMS_5b	2	10.9	1.24809
BMS.05b.071013.cLELE	Baseline	BMS_5b	3	13.2	1.31434
BMS...0005b.071113.NzduY	Metronidazole	BMS_5b	4	17.1	0.564982
BMS...0005b.071213.XOFBC	Metronidazole	BMS_5b	5	23.4	0.40262
BMS...0005b.071713.2Osxb	Metronidazole	BMS_5b	6	37.7	0.409313
BMS...0005b.072313.62RhF	Metronidazole	BMS_5b	7	36.1	0.0597957
BMS...0005b.072413.agJoY	Metronidazole	BMS_5b	8	25.7	0.233445
BMS...0005b.073113.MzitV	Metronidazole	BMS_5b	9	19.2	0.418731
BMS.05c.062613.cSN8T	Baseline	BMS_5c	1	16.1	0.490508
BMS.05c.070313.c34Cj	Baseline	BMS_5c	2	51.5	0.87665
BMS.05c.071013.12azr	Baseline	BMS_5c	3	56.6	0.655885
BMS...0005c.071113.2UrxG	Metronidazole	BMS_5c	4	28.8	0.495182
BMS...0005c.071213.wfD6r	Metronidazole	BMS_5c	5	20	0.0618705
BMS...0005c.071713.xHyQY	Metronidazole	BMS_5c	6	37.2	0.151795
BMS...0005c.072313.ULujg	Metronidazole	BMS_5c	7	30.7	0.221187
BMS...0005c.072413.Us1CV	Metronidazole	BMS_5c	8	42	0.168677
BMS...0005c.073113.HST34	Metronidazole	BMS_5c	9	30.1	0.558905
BMS.07a.062613.MGuuU	Baseline	BMS_7a	1	70.8	0.560026
BMS.07a.070313.HF58f	Baseline	BMS_7a	2	23.3	1.05625
BMS.07a.071013.kF3LB	Baseline	BMS_7a	3	60.5	0.532449
BMS...0007a.071113.fc9Qu	Vancomycin (High Dose)	BMS_7a	4	28.3	0.0266591
BMS...0007a.071213.SEMFi	Vancomycin (High Dose)	BMS_7a	5	34.9	0.00697351
BMS...0007a.071713.91DlA	Vancomycin (High Dose)	BMS_7a	6	22.2	0.00453379
BMS...0007a.072313.XljXr	Vancomycin (High Dose)	BMS_7a	7	54.1	0.0149245
BMS...0007a.072413.yvTvi	Vancomycin (High Dose)	BMS_7a	8	28.5	0.0101754
BMS...0007a.073113.mVG4c	Vancomycin (High Dose)	BMS_7a	9	52	0.0992914
BMS.07b.062613.p7zYh	Baseline	BMS_7b	1	27.9	0.997439
BMS.07b.070313.5gioh	Baseline	BMS_7b	2	34.7	0.559754
BMS.07b.071013.d2pS4	Baseline	BMS_7b	3	25.5	0.991874
BMS...0007b.071113.C0BiE	Vancomycin (High Dose)	BMS_7b	4	30.8	0.0115416
BMS...0007b.071213.nIgsH	Vancomycin (High Dose)	BMS_7b	5	26.4	0.00862432
BMS...0007b.071713.owa4O	Vancomycin (High Dose)	BMS_7b	6	65.2	0.00482485
BMS...0007b.072313.LjBed	Vancomycin (High Dose)	BMS_7b	7	48.3	0.0015489
BMS...0007b.072413.4Dkxx	Vancomycin (High Dose)	BMS_7b	8	58.3	0.0125386
BMS...0007b.073113.Dua40	Vancomycin (High Dose)	BMS_7b	9	25.6	0.0887843
BMS.07c.062613.LmkEu	Baseline	BMS_7c	1	25.7	0.859524
BMS.07c.070313.sAXr9	Baseline	BMS_7c	2	42.3	0.542251
BMS.07c.071013.cxMeu	Baseline	BMS_7c	3	26.4	0.96114
BMS...0007c.071113.D4kef	Vancomycin (High Dose)	BMS_7c	4	28.5	0.00203181
BMS...0007c.071213.x5MMO	Vancomycin (High Dose)	BMS_7c	5	40	0.00551926
BMS...0007c.071713.rh4aH	Vancomycin (High Dose)	BMS_7c	6	34.9	0.00831247
BMS...0007c.072313.TpyjQ	Vancomycin (High Dose)	BMS_7c	7	29.8	0.00246089
BMS...0007c.072413.m12FF	Vancomycin (High Dose)	BMS_7c	8	46.2	0.0220779
BMS...0007c.073113.vUIBd	Vancomycin (High Dose)	BMS_7c	9	33.8	0.097882
EMP2.0FP-1a.100614.jmakl	Baseline	EMP2_1a	1	18.22	0.369333
EMP2.0FP-1a.100714.HhDC1	Clindamycin	EMP2_1a	2	41.48	0.0370072
EMP2.0FP-1a.100814.isJEk	Clindamycin	EMP2_1a	3	34.69	0.110988
EMP2.0FP-1a.100914.m06wB	Clindamycin	EMP2_1a	4	34.8	0.166325
EMP2.0FP-1b.100614.5sjH4	Baseline	EMP2_1b	1	20.4	0.28723
EMP2.0FP-1b.100714.sEA7B	Clindamycin	EMP2_1b	2	41.37	0.0655362
EMP2.0FP-1b.100814.GhmgG	Clindamycin	EMP2_1b	3	36.78	0.0604662
EMP2.0FP-1b.100914.IAXzN	Clindamycin	EMP2_1b	4	34.77	0.0732553
EMP2.0FP-1c.100614.A1Kfq	Baseline	EMP2_1c	1	30.11	0.327685
EMP2.0FP-1c.100714.ds2oU	Clindamycin	EMP2_1c	2	40.97	0.00645736
EMP2.0FP-1c.100814.anX42	Clindamycin	EMP2_1c	3	45.57	0.159474
EMP2.0FP-1c.100914.zOf3F	Clindamycin	EMP2_1c	4	21.35	0.138912
EMP2.0FP-1d.100614.OVnnf	Baseline	EMP2_1d	1	27.46	0.274805
EMP2.0FP-1d.100714.aHfCl	Clindamycin	EMP2_1d	2	37.71	0.0595289
EMP2.0FP-1d.100814.9ffDC	Clindamycin	EMP2_1d	3	34.53	0.197057
EMP2.0FP-1d.100914.CCHNI	Clindamycin	EMP2_1d	4	23.99	0.137677
EMP2.0FP-1e.100614.vmbHp	Baseline	EMP2_1e	1	19.44	0.342297
EMP2.0FP-1e.100714.FI6c6	Clindamycin	EMP2_1e	2	30.8	0.0204562
EMP2.0FP-1e.100814.t65il	Clindamycin	EMP2_1e	3	38.71	0.105849
EMP2.0FP-1e.100914.2sWli	Clindamycin	EMP2_1e	4	35.92	0.0769163
EMP2.0FP-2a.100614.o5QPP	Baseline	EMP2_2a	1	24.5	0.253463
EMP2.0FP-2a.100714.wyDG5	Bismuth Subsalicylate	EMP2_2a	2	27.65	0.484216
EMP2.0FP-2a.100814.GeFep	Bismuth Subsalicylate	EMP2_2a	3	33.22	0.385093
EMP2.0FP-2a.100914.Yp5wo	Bismuth Subsalicylate	EMP2_2a	4	22.16	0.242581
EMP2.0FP-2b.100614.tu6Xm	Baseline	EMP2_2b	1	48.55	0.367666
EMP2.0FP-2b.100714.AqDuQ	Bismuth Subsalicylate	EMP2_2b	2	41.37	0.423573
EMP2.0FP-2b.100814.9ADVc	Bismuth Subsalicylate	EMP2_2b	3	26.95	0.269569
EMP2.0FP-2b.100914.t1wYb	Bismuth Subsalicylate	EMP2_2b	4	27.55	0.192726
EMP2.0FP-2c.100614.gtGfP	Baseline	EMP2_2c	1	20.06	0.238155
EMP2.0FP-2c.100714.Uip8p	Bismuth Subsalicylate	EMP2_2c	2	21.06	0.663504
EMP2.0FP-2c.100814.Pmdgd	Bismuth Subsalicylate	EMP2_2c	3	18.77	0.956076
EMP2.0FP-2c.100914.KXYt1	Bismuth Subsalicylate	EMP2_2c	4	22.8	0.399658
EMP2.0FP-2d.100614.gW5sz	Baseline	EMP2_2d	1	32.12	0.220214
EMP2.0FP-2d.100714.iNXIe	Bismuth Subsalicylate	EMP2_2d	2	40.45	0.362528
EMP2.0FP-2d.100814.XqrHU	Bismuth Subsalicylate	EMP2_2d	3	27.15	0.216397
EMP2.0FP-2d.100914.loi1O	Bismuth Subsalicylate	EMP2_2d	4	40	0.208101
EMP2.0FP-2e.100614.dslCJ	Baseline	EMP2_2e	1	31.8	0.275776
EMP2.0FP-2e.100714.ivJuP	Bismuth Subsalicylate	EMP2_2e	2	40.54	0.28165
EMP2.0FP-2e.100814.nYASI	Bismuth Subsalicylate	EMP2_2e	3	36.03	0.429867
EMP2.0FP-2e.100914.uq3lO	Bismuth Subsalicylate	EMP2_2e	4	47.75	0.25978
EMP2.0FP-3a.100714.CAf3O	Baseline	EMP2_3a	1	12.55	0.47004
EMP2.0FP-3a.100814.ROrzH	Rifaximin	EMP2_3a	2	24.34	0.157301
EMP2.0FP-3a.100914.p7gLW	Rifaximin	EMP2_3a	3	24.39	0.294564
EMP2.0FP-3a.101014.hlf1c	Rifaximin	EMP2_3a	4	32.93	0.382936
EMP2.0FP-3b.100714.nexP6	Baseline	EMP2_3b	1	17.78	0.317148
EMP2.0FP-3b.100814.1FTr7	Rifaximin	EMP2_3b	2	25.99	0.086835
EMP2.0FP-3b.100914.Edl0C	Rifaximin	EMP2_3b	3	17.13	0.459453
EMP2.0FP-3b.101014.QkE5i	Rifaximin	EMP2_3b	4	32.55	0.31403
EMP2.0FP-3c.100714.uuu6W	Baseline	EMP2_3c	1	31.45	0.227959
EMP2.0FP-3c.100814.QBFWX	Rifaximin	EMP2_3c	2	22.64	0.112723
EMP2.0FP-3c.100914.UOzio	Rifaximin	EMP2_3c	3	33.91	0.278468
EMP2.0FP-3c.101014.Ymbvg	Rifaximin	EMP2_3c	4	25.61	0.348072
EMP2.0FP-3d.100714.OqmLq	Baseline	EMP2_3d	1	15.5	0.563418
EMP2.0FP-3d.100814.LqoCG	Rifaximin	EMP2_3d	2	34.23	0.538638
EMP2.0FP-3d.100914.M4JGX	Rifaximin	EMP2_3d	3	36.52	0.151824
EMP2.0FP-3d.101014.UW3ln	Rifaximin	EMP2_3d	4	24.43	0.38123
EMP2.0FP-3e.100714.Vwp2x	Baseline	EMP2_3e	1	28.12	0.401638
EMP2.0FP-3e.100814.Ck2c0	Rifaximin	EMP2_3e	2	26.71	0.311438
EMP2.0FP-3e.100914.Qevny	Rifaximin	EMP2_3e	3	32.69	0.144387
EMP2.0FP-3e.101014.Lwj8C	Rifaximin	EMP2_3e	4	25.01	0.282614
EMP2.0FP-4a.100714.aK6Sc	Baseline	EMP2_4a	1	29.73	0.278926
EMP2.0FP-4a.100814.5bAAy	Clarithromycin	EMP2_4a	2	50.13	0.097026
EMP2.0FP-4a.100914.u9oL9	Clarithromycin	EMP2_4a	3	50.94	0.222461
EMP2.0FP-4a.101014.P9oKL	Clarithromycin	EMP2_4a	4	35.43	0.112027
EMP2.0FP-4b.100714.Ev2DD	Baseline	EMP2_4b	1	30.72	0.329278
EMP2.0FP-4b.100814.LiRHv	Clarithromycin	EMP2_4b	2	32.22	0.161124
EMP2.0FP-4b.100914.iNFiw	Clarithromycin	EMP2_4b	3	33.31	0.22143
EMP2.0FP-4b.101014.RpESp	Clarithromycin	EMP2_4b	4	35.45	0.110485
EMP2.0FP-4c.100714.aACsi	Baseline	EMP2_4c	1	18.59	0.419992
EMP2.0FP-4c.100814.pRrAa	Clarithromycin	EMP2_4c	2	42.61	0.204869
EMP2.0FP-4c.100914.Hmgbt	Clarithromycin	EMP2_4c	3	28.09	0.299806
EMP2.0FP-4c.101014.EPHpT	Clarithromycin	EMP2_4c	4	24.94	0.240237
EMP2.0FP-4d.100714.tHpiR	Baseline	EMP2_4d	1	20.37	0.304264
EMP2.0FP-4d.100814.uWd5z	Clarithromycin	EMP2_4d	2	18.86	0.260459
EMP2.0FP-4d.100914.GJzuS	Clarithromycin	EMP2_4d	3	38.27	0.251081
EMP2.0FP-4d.101014.xUdRd	Clarithromycin	EMP2_4d	4	40.86	0.230506
EMP2.0FP-4e.100714.hb9xT	Baseline	EMP2_4e	1	30.16	0.391367
EMP2.0FP-4e.100814.B3tdu	Clarithromycin	EMP2_4e	2	30.22	0.108719
EMP2.0FP-4e.100914.k0jve	Clarithromycin	EMP2_4e	3	31.18	0.194833
EMP2.0FP-4e.101014.lfuLV	Clarithromycin	EMP2_4e	4	37.14	0.259257
EMP3.0FP-1a.112414.X8mhR	Germ Free	EMP3_1a	1	91.53	0.0052194
EMP3.0FP-1b.112414.c7QiM	Germ Free	EMP3_1b	1	95.23	0.0285778
EMP3.0FP-1c.112414.Tqelx	Germ Free	EMP3_1c	1	85.56	0.0165135
EMP4.0FP-1a.012615.rwnFV	Baseline	EMP4_1a	1	28.77	0.229557
EMP4.0FP-1a.012715.fPoTL	Vancomycin (Low Dose)	EMP4_1a	2	36.33	0.209291
EMP4.0FP-1a.012815.IPiqv	Vancomycin (Low Dose)	EMP4_1a	3	56.11	0.162085
EMP4.0FP-1a.012915.J6fBS	Vancomycin (Low Dose)	EMP4_1a	4	34.84	0.115865
EMP4.0FP-1b.012615.VLvgf	Baseline	EMP4_1b	1	22.85	0.307984
EMP4.0FP-1b.012715.zLJAo	Vancomycin (Low Dose)	EMP4_1b	2	31.3	0.350259
EMP4.0FP-1b.012815.VKTTA	Vancomycin (Low Dose)	EMP4_1b	3	35.27	0.0513891
EMP4.0FP-1b.012915.GfLU0	Vancomycin (Low Dose)	EMP4_1b	4	34.76	0.301066
EMP4.0FP-1c.012615.v8lM3	Baseline	EMP4_1c	1	17.44	0.221885
EMP4.0FP-1c.012715.8ScoW	Vancomycin (Low Dose)	EMP4_1c	2	42.2	0.232373
EMP4.0FP-1c.012815.H33rs	Vancomycin (Low Dose)	EMP4_1c	3	50.71	0.0701485
EMP4.0FP-1c.012915.cGBCg	Vancomycin (Low Dose)	EMP4_1c	4	27.54	0.468284
EMP4.0FP-1d.012615.wU2GK	Baseline	EMP4_1d	1	46.13	0.114734
EMP4.0FP-1d.012715.TUMvo	Vancomycin (Low Dose)	EMP4_1d	2	45.96	0.0430037
EMP4.0FP-1d.012815.YayTP	Vancomycin (Low Dose)	EMP4_1d	3	38.16	0.0988125
EMP4.0FP-1d.012915.X1GoT	Vancomycin (Low Dose)	EMP4_1d	4	16.68	0.228471
EMP4.0FP-1e.012615.wWgxY	Baseline	EMP4_1e	1	34.41	0.133675
EMP4.0FP-1e.012715.kBdGG	Vancomycin (Low Dose)	EMP4_1e	2	49.38	0.123972
EMP4.0FP-1e.012815.WFbp4	Vancomycin (Low Dose)	EMP4_1e	3	30.9	0.301933
EMP4.0FP-1e.012915.dLT71	Vancomycin (Low Dose)	EMP4_1e	4	25.4	0.166477
EMP4.0FP-2a.012615.WLPAd	Baseline	EMP4_2a	1	47.7	0.136705
EMP4.0FP-2a.012715.7SK0U	Ampicillin	EMP4_2a	2	34.09	0.107706
EMP4.0FP-2a.012815.M3bcz	Ampicillin	EMP4_2a	3	38.68	0.139392
EMP4.0FP-2a.012915.jSBjq	Ampicillin	EMP4_2a	4	19.58	0.2948
EMP4.0FP-2b.012615.3jTim	Baseline	EMP4_2b	1	27.4	0.185148
EMP4.0FP-2b.012715.BXdMD	Ampicillin	EMP4_2b	2	40.18	0.0956156
EMP4.0FP-2b.012815.m5XOl	Ampicillin	EMP4_2b	3	32.3	0.133213
EMP4.0FP-2b.012915.1SYQb	Ampicillin	EMP4_2b	4	27.17	0.104396
EMP4.0FP-2c.012615.YQvmH	Baseline	EMP4_2c	1	29.82	0.27936
EMP4.0FP-2c.012715.z8tyz	Ampicillin	EMP4_2c	2	44.77	0.101636
EMP4.0FP-2c.012815.3h5au	Ampicillin	EMP4_2c	3	21.2	0.304813
EMP4.0FP-2c.012915.x6s7U	Ampicillin	EMP4_2c	4	12.95	0.213058
EMP4.0FP-2d.012615.Bm3zH	Baseline	EMP4_2d	1	39.69	0.167489
EMP4.0FP-2d.012715.VO3IS	Ampicillin	EMP4_2d	2	35.43	0.0768271
EMP4.0FP-2d.012815.vm7MP	Ampicillin	EMP4_2d	3	36.88	0.114908
EMP4.0FP-2d.012915.ROcfT	Ampicillin	EMP4_2d	4	45.45	0.0527429
EMP4.0FP-2e.012615.QRJc0	Baseline	EMP4_2e	1	47.9	0.101647
EMP4.0FP-2e.012715.hbTLz	Ampicillin	EMP4_2e	2	24.63	0.259476
EMP4.0FP-2e.012815.gNEqa	Ampicillin	EMP4_2e	3	34.49	0.156326
EMP4.0FP-2e.012915.0OiKn	Ampicillin	EMP4_2e	4	36.77	0.0684747
EMP4.0FP-3a.012715.Na6Ao	Baseline	EMP4_3a	1	14.88	0.44384
EMP4.0FP-3a.012815.kydEg	Ciprofloxacin	EMP4_3a	2	40.74	0.186636
EMP4.0FP-3a.012915.Ei0E0	Ciprofloxacin	EMP4_3a	3	24.4	0.37273
EMP4.0FP-3a.013015.q2Bm6	Ciprofloxacin	EMP4_3a	4	27.16	0.148628
EMP4.0FP-3b.012715.4AFOJ	Baseline	EMP4_3b	1	19.93	0.353107
EMP4.0FP-3b.012815.9S0qH	Ciprofloxacin	EMP4_3b	2	29.75	0.368507
EMP4.0FP-3b.012915.231LQ	Ciprofloxacin	EMP4_3b	3	17.42	0.104047
EMP4.0FP-3b.013015.XQ5C6	Ciprofloxacin	EMP4_3b	4	50.81	0.205964
EMP4.0FP-3c.012715.qSJ3v	Baseline	EMP4_3c	1	18.3	0.211458
EMP4.0FP-3c.012815.y2wuf	Ciprofloxacin	EMP4_3c	2	38.95	0.251762
EMP4.0FP-3c.012915.3y0UO	Ciprofloxacin	EMP4_3c	3	22.78	0.156156
EMP4.0FP-3c.013015.JTOXJ	Ciprofloxacin	EMP4_3c	4	51.45	0.250662
EMP4.0FP-3d.012715.5OPOD	Baseline	EMP4_3d	1	28.98	0.182633
EMP4.0FP-3d.012815.fKc2p	Ciprofloxacin	EMP4_3d	2	17.71	0.111601
EMP4.0FP-3d.012915.KhQYT	Ciprofloxacin	EMP4_3d	3	22.36	0.168635
EMP4.0FP-3d.013015.CMF94	Ciprofloxacin	EMP4_3d	4	23.68	0.160933
EMP4.0FP-3e.012715.KyNop	Baseline	EMP4_3e	1	33.41	0.137676
EMP4.0FP-3e.012815.pR00e	Ciprofloxacin	EMP4_3e	2	31.25	0.195896
EMP4.0FP-3e.012915.GJajx	Ciprofloxacin	EMP4_3e	3	43.97	0.212184
EMP4.0FP-3e.013015.MBHfk	Ciprofloxacin	EMP4_3e	4	18.36	0.230312
EMP4.0FP-4a.012715.QejoV	Baseline	EMP4_4a	1	25.37	0.257029
EMP4.0FP-4a.012815.bAXFD	Metronidazole	EMP4_4a	2	18.14	0.202409
EMP4.0FP-4a.012915.8poKx	Metronidazole	EMP4_4a	3	11.7	0.460828
EMP4.0FP-4a.013015.4e4m4	Metronidazole	EMP4_4a	4	32.72	0.176412
EMP4.0FP-4b.012715.ELp2i	Baseline	EMP4_4b	1	18.72	0.270996
EMP4.0FP-4b.012815.4pHKh	Metronidazole	EMP4_4b	2	38.29	0.100335
EMP4.0FP-4b.012915.2BQf7	Metronidazole	EMP4_4b	3	11.5	0.374154
EMP4.0FP-4b.013015.goI2J	Metronidazole	EMP4_4b	4	18.72	0.151519
EMP4.0FP-4c.012715.PcCo0	Baseline	EMP4_4c	1	37.04	0.224906
EMP4.0FP-4c.012815.GDTrE	Metronidazole	EMP4_4c	2	27.18	0.167412
EMP4.0FP-4c.012915.JXQSc	Metronidazole	EMP4_4c	3	17.39	0.371595
EMP4.0FP-4c.013015.Mk2I7	Metronidazole	EMP4_4c	4	33.42	0.0825586
EMP4.0FP-4d.012715.rcd18	Baseline	EMP4_4d	1	20.83	0.319138
EMP4.0FP-4d.012815.0tzRr	Metronidazole	EMP4_4d	2	17.69	0.153871
EMP4.0FP-4d.012915.kmfrc	Metronidazole	EMP4_4d	3	15.96	0.265527
EMP4.0FP-4d.013015.DweD0	Metronidazole	EMP4_4d	4	23.62	0.101489
EMP4.0FP-4e.012715.kF5im	Baseline	EMP4_4e	1	30.41	0.160108
EMP4.0FP-4e.012815.iiPIK	Metronidazole	EMP4_4e	2	31.8	0.200971
EMP4.0FP-4e.012915.gTMP5	Metronidazole	EMP4_4e	3	21.6	0.249615
EMP4.0FP-4e.013015.T2eyF	Metronidazole	EMP4_4e	4	16.55	0.152134
EMP5.0FP-1a.030215.WXf5x	Baseline	EMP5_1a	1	14.14	0.721207
EMP5.0FP-1a.030315.mOlaY	Neomycin	EMP5_1a	2	17.27	0.382614
EMP5.0FP-1a.030415.7brp1	Neomycin	EMP5_1a	3	20.07	0.54001
EMP5.0FP-1a.030515.Ucpt1	Neomycin	EMP5_1a	4	14.94	0.588733
EMP5.0FP-1b.030215.d99PD	Baseline	EMP5_1b	1	22.25	0.747745
EMP5.0FP-1b.030315.rUDro	Neomycin	EMP5_1b	2	29.95	0.221379
EMP5.0FP-1b.030415.NbiCN	Neomycin	EMP5_1b	3	33.18	0.37809
EMP5.0FP-1b.030515.ncw3O	Neomycin	EMP5_1b	4	27.31	0.467309
EMP5.0FP-1c.030215.CNqFg	Baseline	EMP5_1c	1	22.97	0.569372
EMP5.0FP-1c.030315.ljA0s	Neomycin	EMP5_1c	2	24.89	0.548414
EMP5.0FP-1c.030415.1j4JB	Neomycin	EMP5_1c	3	24.58	0.745382
EMP5.0FP-1c.030515.NDBxK	Neomycin	EMP5_1c	4	17.64	0.822844
EMP5.0FP-1d.030215.k9V5G	Baseline	EMP5_1d	1	29.84	0.290404
EMP5.0FP-1d.030315.F4cya	Neomycin	EMP5_1d	2	17.08	0.991259
EMP5.0FP-1d.030415.x05i6	Neomycin	EMP5_1d	3	23.69	0.30733
EMP5.0FP-1d.030515.ndETy	Neomycin	EMP5_1d	4	21.25	0.63572
EMP5.0FP-1e.030215.0G436	Baseline	EMP5_1e	1	22.85	0.319699
EMP5.0FP-1e.030315.TWbmu	Neomycin	EMP5_1e	2	17.94	1.01638
EMP5.0FP-1e.030415.d3o1u	Neomycin	EMP5_1e	3	33.03	0.535888
EMP5.0FP-1e.030515.NPpGc	Neomycin	EMP5_1e	4	24.23	0.541493
EMP5.0FP-2a.030215.dPyGa	Baseline	EMP5_2a	1	27.23	0.247976
EMP5.0FP-2a.030315.bAXQ4	Amoxicillin	EMP5_2a	2	25.82	0.0870277
EMP5.0FP-2a.030415.c9Aac	Amoxicillin	EMP5_2a	3	13.25	0.0496544
EMP5.0FP-2a.030515.A7FoP	Amoxicillin	EMP5_2a	4	34.12	0.197225
EMP5.0FP-2b.030215.cMCH7	Baseline	EMP5_2b	1	14.06	0.548887
EMP5.0FP-2b.030315.tkczY	Amoxicillin	EMP5_2b	2	34.91	0.0656928
EMP5.0FP-2b.030415.DpsIL	Amoxicillin	EMP5_2b	3	18.77	0.0896516
EMP5.0FP-2b.030515.xxzCB	Amoxicillin	EMP5_2b	4	29.91	0.0710096
EMP5.0FP-2c.030215.5QPEP	Baseline	EMP5_2c	1	16.45	0.461354
EMP5.0FP-2c.030315.PBdbS	Amoxicillin	EMP5_2c	2	12.72	0.260335
EMP5.0FP-2c.030415.RExkt	Amoxicillin	EMP5_2c	3	18.38	0.0962241
EMP5.0FP-2c.030515.OrE9t	Amoxicillin	EMP5_2c	4	32.19	0.0615974
EMP5.0FP-2d.030215.SqDVd	Baseline	EMP5_2d	1	14.68	0.684814
EMP5.0FP-2d.030315.9767V	Amoxicillin	EMP5_2d	2	34.38	0.107544
EMP5.0FP-2d.030415.LB77B	Amoxicillin	EMP5_2d	3	30.95	0.0327614
EMP5.0FP-2d.030515.VpPh9	Amoxicillin	EMP5_2d	4	26.32	0.0753352
EMP5.0FP-2e.030215.oQXiF	Baseline	EMP5_2e	1	15.26	0.717714
EMP5.0FP-2e.030315.JaJlL	Amoxicillin	EMP5_2e	2	36.07	0.0460318
EMP5.0FP-2e.030415.SrsqW	Amoxicillin	EMP5_2e	3	58.77	0.104812
EMP5.0FP-2e.030515.k92Oo	Amoxicillin	EMP5_2e	4	27.25	0.187371
EMP5.0FP-3a.030315.rPdIC	Baseline	EMP5_3a	1	23.94	0.299125
EMP5.0FP-3a.030415.vdFSG	Carbenicillin	EMP5_3a	2	28.2	0.19072
EMP5.0FP-3a.030515.Q3Y0I	Carbenicillin	EMP5_3a	3	31.76	0.0173311
EMP5.0FP-3a.030615.YDuwN	Carbenicillin	EMP5_3a	4	24.06	0.0547076
EMP5.0FP-3b.030315.TEqhO	Baseline	EMP5_3b	1	14.13	0.475516
EMP5.0FP-3b.030415.oF9rg	Carbenicillin	EMP5_3b	2	14.76	0.0540313
EMP5.0FP-3b.030515.AeFVv	Carbenicillin	EMP5_3b	3	34.41	0.0573631
EMP5.0FP-3b.030615.tp1HN	Carbenicillin	EMP5_3b	4	17.52	0.0309063
EMP5.0FP-3c.030315.SOHwu	Baseline	EMP5_3c	1	21.02	0.534094
EMP5.0FP-3c.030415.sg8sh	Carbenicillin	EMP5_3c	2	49.29	0.0399248
EMP5.0FP-3c.030515.OTEft	Carbenicillin	EMP5_3c	3	34.47	0.0307151
EMP5.0FP-3c.030615.s8Naw	Carbenicillin	EMP5_3c	4	19.34	0.0515793
EMP5.0FP-3d.030315.QCCXJ	Baseline	EMP5_3d	1	25.89	0.254077
EMP5.0FP-3d.030415.O2wSz	Carbenicillin	EMP5_3d	2	11.58	0.0299363
EMP5.0FP-3d.030515.GdtL6	Carbenicillin	EMP5_3d	3	32.57	0.0129353
EMP5.0FP-3d.030615.IlMtI	Carbenicillin	EMP5_3d	4	26.43	0.023961
EMP5.0FP-3e.030415.HvN5B	Carbenicillin	EMP5_3e	1	30.54	0.106768
EMP5.0FP-3e.030515.50Uve	Carbenicillin	EMP5_3e	2	16.93	0.0508975
EMP5.0FP-3e.030615.9jIz8	Carbenicillin	EMP5_3e	3	16.76	0.0474055
EMP5.0FP-4a.030315.r3pgM	Baseline	EMP5_4a	1	12.47	0.796709
EMP5.0FP-4a.030415.vy9eM	Cephalexin	EMP5_4a	2	16.95	0.515996
EMP5.0FP-4a.030515.ACFw1	Cephalexin	EMP5_4a	3	16.08	0.673531
EMP5.0FP-4a.030615.1RPDL	Cephalexin	EMP5_4a	4	19.75	0.54876
EMP5.0FP-4b.030315.TIuKv	Baseline	EMP5_4b	1	15.87	0.426766
EMP5.0FP-4b.030415.KMWnk	Cephalexin	EMP5_4b	2	20.31	0.61749
EMP5.0FP-4b.030515.J1P1w	Cephalexin	EMP5_4b	3	17.11	0.645456
EMP5.0FP-4b.030615.EcjbM	Cephalexin	EMP5_4b	4	32.11	0.524187
EMP5.0FP-4c.030315.9clbM	Baseline	EMP5_4c	1	12.55	0.780396
EMP5.0FP-4c.030415.OnRkf	Cephalexin	EMP5_4c	2	26.84	0.321399
EMP5.0FP-4c.030515.SNX2y	Cephalexin	EMP5_4c	3	18.01	0.668421
EMP5.0FP-4c.030615.qhEx1	Cephalexin	EMP5_4c	4	28.28	0.493049
EMP5.0FP-4d.030315.w9d71	Baseline	EMP5_4d	1	15.82	0.546832
EMP5.0FP-4d.030415.kKQdB	Cephalexin	EMP5_4d	2	15.43	0.567085
EMP5.0FP-4d.030515.Bu1zC	Cephalexin	EMP5_4d	3	21.21	0.290378
EMP5.0FP-4d.030615.MXRAw	Cephalexin	EMP5_4d	4	14.42	0.512451
EMP5.0FP-4e.030315.df9Rh	Baseline	EMP5_4e	1	33.57	0.448156
EMP5.0FP-4e.030415.wY6sB	Cephalexin	EMP5_4e	2	36.39	0.34055
EMP5.0FP-4e.030515.rOERR	Cephalexin	EMP5_4e	3	21.32	0.540698
EMP5.0FP-4e.030615.3VOXG	Cephalexin	EMP5_4e	4	14.29	0.443794
EMP6.00001a.040615.ozJsE	Baseline	EMP6_1a	1	30.53	0.512351
EMP6.00001a.040715.hPzBr	Miralax (PEG 3350)	EMP6_1a	2	12.21	0.112657
EMP6.00001a.040815.WrrL2	Miralax (PEG 3350)	EMP6_1a	3	19.49	0.0568363
EMP6.00001a.040915.bbDsv	Miralax (PEG 3350)	EMP6_1a	4	24.96	0.274572
EMP6.00001b.040615.f9Wie	Baseline	EMP6_1b	1	25.33	0.54064
EMP6.00001b.040815.tQSRW	Miralax (PEG 3350)	EMP6_1b	2	15.36	0.0911385
EMP6.00001c.040915.OzdFq	Miralax (PEG 3350)	EMP6_1c	1	17.73	0.952267
EMP6.00001c.040615.YMPhQ	Baseline	EMP6_1c	3	47.41	0.516679
EMP6.00001c.040715.dIkXh	Miralax (PEG 3350)	EMP6_1c	4	29.61	0.104558
EMP6.00001d.040915.OJUXA	Miralax (PEG 3350)	EMP6_1d	1	12.66	0.652871
EMP6.00001d.040615.x9lxo	Baseline	EMP6_1d	2	30.58	0.746371
EMP6.00001d.040715.U8Khx	Miralax (PEG 3350)	EMP6_1d	3	15.64	0.166819
EMP6.00001d.040815.s5axb	Miralax (PEG 3350)	EMP6_1d	4	24.11	0.0550332
EMP6.00001e.040615.K8z5P	Baseline	EMP6_1e	2	45.46	0.173426
EMP6.00001e.040715.0d8ix	Miralax (PEG 3350)	EMP6_1e	3	16.38	0.142934
EMP6.00001e.040915.MiSTw	Miralax (PEG 3350)	EMP6_1e	4	17.33	0.141186
EMP6.00002a.040615.z1FIC	Baseline	EMP6_2a	1	39.29	0.16059
EMP6.00002a.040715.MVNFu	Ciprofloxacin + Metronidazole	EMP6_2a	2	26.12	0.519007
EMP6.00002a.040815.hb9DA	Ciprofloxacin + Metronidazole	EMP6_2a	3	36.77	0.489407
EMP6.00002a.040915.ii1e9	Ciprofloxacin + Metronidazole	EMP6_2a	4	25.07	0.280165
EMP6.00002b.040615.HRmbO	Baseline	EMP6_2b	1	30.49	0.348536
EMP6.00002b.040715.W2CzJ	Ciprofloxacin + Metronidazole	EMP6_2b	2	32.26	0.649393
EMP6.00002b.040815.e6tjP	Ciprofloxacin + Metronidazole	EMP6_2b	3	22.56	0.834723
EMP6.00002b.040915.4osgh	Ciprofloxacin + Metronidazole	EMP6_2b	4	38.69	0.494694
EMP6.00002c.040615.zg2R7	Baseline	EMP6_2c	1	25.18	0.517433
EMP6.00002c.040715.igvdC	Ciprofloxacin + Metronidazole	EMP6_2c	2	25.92	0.271603
EMP6.00002c.040815.QL68l	Ciprofloxacin + Metronidazole	EMP6_2c	3	34.92	0.71101
EMP6.00002c.040915.wabWY	Ciprofloxacin + Metronidazole	EMP6_2c	4	24.84	0.473224
EMP6.00002d.040615.k5TN1	Baseline	EMP6_2d	1	27.38	0.356115
EMP6.00002d.040715.U0XOj	Ciprofloxacin + Metronidazole	EMP6_2d	2	17.75	0.361413
EMP6.00002d.040815.n1DKT	Ciprofloxacin + Metronidazole	EMP6_2d	3	37.18	0.356541
EMP6.00002d.040915.d3vhp	Ciprofloxacin + Metronidazole	EMP6_2d	4	28.36	0.210177
EMP6.00002e.040615.0w6Fs	Baseline	EMP6_2e	1	22.89	0.522756
EMP6.00002e.040715.SW22o	Ciprofloxacin + Metronidazole	EMP6_2e	2	20.28	0.565624
EMP6.00002e.040815.gp56k	Ciprofloxacin + Metronidazole	EMP6_2e	3	38.65	0.334792
EMP6.00002e.040915.G6YRe	Ciprofloxacin + Metronidazole	EMP6_2e	4	40.63	0.316879
