# Supplementary material for: Gut microbiota density influences host physiology and is shaped by host and microbial factors
Source: eLife. 2019 Jan 22;8:e40553. doi: 10.7554/eLife.40553 (PMC6342524; doi:10.7554/eLife.40553)
Supplement: Figure 2—source data 2. — Contains source data for Figure 2B–2E and Figure 2—figure supplement 3A–3E. [file elife-40553-fig2-data2.xlsx]

## Sheet: Figure 2 - Source Data 2
Figure 2 - Source Data 2. Microbiota density and phenotypic changes in antibiotic-treated mice.
Individual	Condition	Microbiota Density	Animal Mass	Fat Pad Mass	IgA	Cecum Mass	CD4+FoxP3+
Abx_4wk_1a	Control	0.480931	26.5	0.0191308	90.7503	0.0222226	20.3
Abx_4wk_1b	Control	0.398585	21.3	0.0166711	132.438	0.0219484	21.5
Abx_4wk_1c	Control	0.364864	25.4	0.0134613	148.662	0.0181811	23.6
Abx_4wk_2a	Control	0.328064	28.1	0.0120787	180.467	0.0206584	35.9
Abx_4wk_2b	Control	0.406606	26.7	0.0105245	115.489	0.019236	35.5
Abx_4wk_2c	Control	0.404719	25.1	0.0187556	183.689	0.0211673	33
Abx_4wk_3a	Vancomycin	0.013475	24.3	0.010245	46.5485	0.0869794	21.8
Abx_4wk_3b	Vancomycin	0.0397966	28.9	0.011481	40.4164	0.107298	10.6
Abx_4wk_3c	Vancomycin	0.0251914	24.9	0.0128195	48.4596	0.0783333	10.7
Abx_4wk_4a	Vancomycin	0.0248325	27.3	0.0141291	46.3408	0.101952	17.6
Abx_4wk_4b	Vancomycin	0.0211539	24.6	0.00999297	28.0859	0.0981463	10.4
Abx_4wk_4c	Vancomycin	0.0437112	26.4	0.0101772	40.2961	0.0873826	12.1
Abx_4wk_5a	Polymyxin B	0.296249	26.1	0.0174804	145.358	0.0220038	23.8
Abx_4wk_5b	Polymyxin B	0.438873	26.4	0.0220425	268.499	0.014303	26.6
Abx_4wk_5c	Polymyxin B	0.581783	25.1	0.0163231	253.594	0.0244303	15.9
Abx_4wk_6a	Polymyxin B	0.503213	23.7	0.0208309	224.096	0.0208481	32.5
Abx_4wk_6b	Polymyxin B	0.467001	22.6	0.0142777	176.193	0.018208	29.3
Abx_4wk_6c	Polymyxin B	0.480364	25.5	0.0228628	263.049	0.0216157	21.7
Abx_4wk_7a	Clindamycin	0.0185179	28	0.0115571	61.1818	0.0961036	21.7
Abx_4wk_7b	Clindamycin	0.0206984	25.2	0.0148474	36.5501	0.101972	10.3
Abx_4wk_7c	Clindamycin	0.0145177	29.1	0.0109554	36.1682	0.0991306	18.7
Abx_4wk_8a	Clindamycin	0.0161871	26.6	0.0122222	27.5321	0.0766241	20.8
Abx_4wk_8b	Clindamycin	0.0151744	26.3	0.0172801	27.5164	0.100483	8.23
Abx_4wk_8c	Clindamycin	0.0260878	28.8	0.011773	41.157	0.104292	24.8
Abx_4wk_9a	Ciprofloxacin	0.319719	27.2	0.0151855	344.429	0.0194779	29.6
Abx_4wk_9b	Ciprofloxacin	0.232958	27.5	0.0133765	304.388	0.0191745	30.4
Abx_4wk_9c	Ciprofloxacin	0.18359	25.2	0.0143718	334.077	0.0200714	32.5
Abx_4wk_10a	Ciprofloxacin	0.267312	22.1	0.0192828	175.242	0.0228778	25.9
Abx_4wk_10b	Ciprofloxacin	0.404231	25.4	0.0137063	164.218	0.0202244	32
Abx_4wk_10c	Ciprofloxacin	0.454072	25.3	0.0198261	182.091	0.021332	28.2
Abx_4wk_11a	Ampicillin	0.00720954	26.2	0.0173227	25.5749	0.0968473	19.5
Abx_4wk_11b	Ampicillin	0.00941248	25.9	0.0130176	37.445	0.0915212	17.2
Abx_4wk_11c	Ampicillin	0.0113001	25.1	0.0142087	37.1367	0.0929203	16.2
Abx_4wk_12a	Ampicillin	0.0102049	27.2	0.0114301	24.6495	0.0984228	17.5
Abx_4wk_12b	Ampicillin	0.0127881	29.2	0.01249	24.2321	0.0872123	11.4
Abx_4wk_12c	Ampicillin	0.0108241	25.6	0.0141205	54.1278	0.0989922	14.7
Abx_4wk.GF1_13a	Germ Free	NA	25.635	0.0129704	16.174	0.113072	11.6
Abx_4wk.GF1_13b	Germ Free	NA	25.77	0.0128273	20.4465	0.10969	14.5
Abx_4wk.GF1_13c	Germ Free	NA	25.5	0.0121787	20.4969	0.0926	15.2
Abx_4wk.GF2_14a	Germ Free	0.0161165	21.6	0.00959181	NA	0.0935556	12.8
Abx_4wk.GF2_14b	Germ Free	0.0180292	18	0.00632062	NA	0.110494	12.4
Abx_4wk.GF2_14c	Germ Free	0.0183575	21.8	0.00765221	NA	0.0804358	19
Abx_4wk.2_15a	Control	0.738518	25.8	0.0188787	NA	0.0182093	50.2
Abx_4wk.2_15b	Control	0.824602	23.5	0.0174887	NA	0.0174809	30.3
Abx_4wk.2_15c	Control	0.767526	22.6	0.019103	NA	0.0213717	35.5
