# Supplementary material for: Gut microbiota density influences host physiology and is shaped by host and microbial factors
Source: eLife. 2019 Jan 22;8:e40553. doi: 10.7554/eLife.40553 (PMC6342524; doi:10.7554/eLife.40553)
Supplement: Figure 2—source data 3. — Contains source data for Figure 2—figure supplement 4A and C. [file elife-40553-fig2-data3.xlsx]

## Sheet: Figure 2 - Source Data 3
Figure 2 - Source Data 3. Fecal water content of mice diets with varied fiber sources and protein content
SampleID	Individual	Diet	Pellet Weight	Dry Weight	Water Percentage	Dry Percentage
DietWater|0001|060817|XPHqD	LCas_101	Low Casein	48.4	19.4	59.9174	40.0826
DietWater|0002|060817|RlutI	LCas_102	Low Casein	22.3	11.1	50.2242	49.7758
DietWater|0003|060817|K8jEL	LCas_103	Low Casein	30.1	13.2	56.1462	43.8538
DietWater|0004|060817|gbtx3	LCas_104	Low Casein	14	7.2	48.5714	51.4286
DietWater|0005|060817|HvG41	LCas_105	Low Casein	34.3	16.5	51.895	48.105
DietWater|0006|060817|AcFDC	HCas_101	High Casein	17.7	8.8	50.2825	49.7175
DietWater|0007|060817|eM5VO	HCas_102	High Casein	13.7	5.1	62.7737	37.2263
DietWater|0008|060817|ljtQL	HCas_103	High Casein	35.4	14.2	59.887	40.113
DietWater|0009|060817|L5oSt	HCas_104	High Casein	42.8	14.8	65.4206	34.5794
DietWater|0010|060817|cnitx	HCas_105	High Casein	22.4	8.7	61.1607	38.8393
DietWater|0011|060817|PUuG8	HCel_101	High Cellulose	13.4	9.4	29.8507	70.1493
DietWater|0012|060817|u64Db	HCel_102	High Cellulose	18.2	10	45.0549	54.9451
DietWater|0013|060817|Efl91	HCel_103	High Cellulose	31.5	19.6	37.7778	62.2222
DietWater|0014|060817|dR3sE	HCel_104	High Cellulose	16	10.5	34.375	65.625
DietWater|0015|060817|bv7Kq	HCel_105	High Cellulose	29.4	13.1	55.4422	44.5578
DietWater|0016|060817|DRYRg	HPsy_101	High Psyllium	20.4	5.5	73.0392	26.9608
DietWater|0017|060817|7XJP8	HPsy_102	High Psyllium	34.7	6.7	80.6916	19.3084
DietWater|0018|060817|DNOm5	HPsy_103	High Psyllium	39.3	9.1	76.8448	23.1552
DietWater|0019|060817|XOTxM	HPsy_104	High Psyllium	27.1	7.6	71.9557	28.0443
DietWater|0020|060817|Sq5VQ	HPsy_105	High Psyllium	20	4.2	79	21
