# Supplementary material for: Gut microbiota density influences host physiology and is shaped by host and microbial factors
Source: eLife. 2019 Jan 22;8:e40553. doi: 10.7554/eLife.40553 (PMC6342524; doi:10.7554/eLife.40553)
Supplement: Figure 2—source data 4. — Contains source data for Figure 2—figure supplement 4B and D. [file elife-40553-fig2-data4.xlsx]

## Sheet: Figure 2 - Source Data 4
Figure 2 - Source Data 4. Microbiota density of mice diets with varied fiber sources and protein content
SampleID	Individual	Batch	Diet	Microbiota Density
HPsy_001.1	HPsy_001	1	High Psyllium	0.204643
HPsy_002.1	HPsy_002	1	High Psyllium	0.425223
HPsy_003.1	HPsy_003	1	High Psyllium	0.0874324
HPsy_004.1	HPsy_004	1	High Psyllium	0.265614
HPsy_005.1	HPsy_005	1	High Psyllium	0.308301
HCel_001.1	HCel_001	1	High Cellulose	0.347659
HCel_002.1	HCel_002	1	High Cellulose	1.34179
HCel_003.1	HCel_003	1	High Cellulose	0.431215
HCel_004.1	HCel_004	1	High Cellulose	0.549422
HCel_005.1	HCel_005	1	High Cellulose	0.856845
HPsy_006.2	HPsy_006	2	High Psyllium	0.406183
HPsy_007.2	HPsy_007	2	High Psyllium	0.310825
HPsy_008.2	HPsy_008	2	High Psyllium	0.256905
HPsy_009.2	HPsy_009	2	High Psyllium	0.127462
HPsy_010.2	HPsy_010	2	High Psyllium	0.121871
HCel_006.2	HCel_006	2	High Cellulose	0.583758
HCel_007.2	HCel_007	2	High Cellulose	0.244697
HCel_008.2	HCel_008	2	High Cellulose	1.00663
HCel_009.2	HCel_009	2	High Cellulose	0.200055
HCel_010.2	HCel_010	2	High Cellulose	0.591651
HCas_001.3	HCas_001	3	High Casein	1.13737
HCas_002.3	HCas_002	3	High Casein	0.866558
HCas_003.3	HCas_003	3	High Casein	1.00312
HCas_004.3	HCas_004	3	High Casein	1.74358
HCas_005.3	HCas_005	3	High Casein	0.978299
LCas_001.3	LCas_001	3	Low Casein	0.166202
LCas_002.3	LCas_002	3	Low Casein	0.249595
LCas_003.3	LCas_003	3	Low Casein	0.501458
LCas_004.3	LCas_004	3	Low Casein	0.148439
LCas_005.3	LCas_005	3	Low Casein	0.210304
HCas_006.4	HCas_006	4	High Casein	0.62532
HCas_007.4	HCas_007	4	High Casein	0.674441
HCas_008.4	HCas_008	4	High Casein	1.01985
HCas_009.4	HCas_009	4	High Casein	0.863065
HCas_010.4	HCas_010	4	High Casein	0.514315
LCas_006.4	LCas_006	4	Low Casein	0.468086
LCas_007.4	LCas_007	4	Low Casein	0.349918
LCas_008.4	LCas_008	4	Low Casein	0.241989
LCas_009.4	LCas_009	4	Low Casein	0.255902
LCas_010.4	LCas_010	4	Low Casein	0.436286
