# Supplementary material for: Gut microbiota density influences host physiology and is shaped by host and microbial factors
Source: eLife. 2019 Jan 22;8:e40553. doi: 10.7554/eLife.40553 (PMC6342524; doi:10.7554/eLife.40553)
Supplement: Figure 3—source data 1. — Contains source data for Figure 3A and B, and Figure 3—figure supplement 1A and B. [file elife-40553-fig3-data1.xlsx]

## Sheet: Figure 3 - Source Data 1
Figure 3 - Source Data 1. Microbiota density and diversity in individuals with IBD or IPAA
SampleID	Individual	Diagnosis	Antibiotics	Disease Activity	Sample Mass	Microbiota Density	Shannon Diversity
EFZ191376A	1101780	Healthy	No	Healthy	115.17	0.149405	2.887
EFZ202895A	1101643	Healthy	No	Healthy	124.8	0.156827	3.36581
EFZ202943A	1101610	Healthy	No	Healthy	110.4	0.232139	3.46977
EFZ206631A	1101649	Healthy	No	Healthy	153.14	0.124832	3.53133
EFZ206672A	1101634	Healthy	No	Healthy	83.37	0.00993863	3.64089
EFZ206687A	1102131	Healthy	No	Healthy	141.12	0.146497	2.97682
EFZ206724A	1101631	Healthy	No	Healthy	96.2	0.092142	3.33809
EFZ207120A	1101547	Healthy	No	Healthy	107.06	0.00194303	2.56603
EFZ207144A	1102146	Healthy	No	Healthy	129.07	0.0512221	2.6523
EFZ207153A	1101556	Healthy	No	Healthy	86.29	0.131437	3.44569
EFZ207159A	1102235	Healthy	No	Healthy	118.68	0.136094	2.96988
EFZ207191A	1102057	Healthy	No	Healthy	113.61	0.0303292	3.19158
EFZ207199A	1101323	Healthy	No	Healthy	99.82	0.116541	3.29935
EFZ207207A	1101909	Healthy	No	Healthy	123.84	0.130769	3.02288
EFZ209483A	1101613	Healthy	No	Healthy	122.92	0.107934	2.13387
EFZ209498A	1102233	Healthy	No	Healthy	81.59	0.0410673	3.10313
EFZ209507A	1101449	Healthy	No	Healthy	105.04	0.124897	3.55623
EFZ209537A	1101642	Healthy	No	Healthy	128.51	0.0899445	3.42307
EFZ209555A	1102038	Healthy	No	Healthy	158.56	0.121033	3.03492
EFZ209570A	1101560	Healthy	No	Healthy	122.76	0.174678	3.32619
EFZ210567A	1102053	Healthy	No	Healthy	125.04	0.0685135	3.53855
EFZ210575A	1101402	Healthy	No	Healthy	107.14	0.201423	3.28586
EFZ210605A	1101456	Healthy	No	Healthy	104.94	0.181697	3.79811
EFZ210636A	1102159	Healthy	No	Healthy	104.86	0.137732	3.11234
EFZ210645A	1101812	Healthy	No	Healthy	120.62	0.241036	3.5574
EFZ211983A	1101550	Healthy	No	Healthy	69.92	0.265303	3.14199
EFZ211992A	1102340	Healthy	No	Healthy	136.47	0.227156	3.41279
EFZ221682A	1102506	Healthy	No	Healthy	100.36	0.517637	3.52593
EFZ221731A	1102345	Healthy	No	Healthy	96.8	0.223244	1.96651
EFZ221806A	1102346	Healthy	No	Healthy	112.9	0.168911	2.66578
EFZ221821A	1102350	Healthy	No	Healthy	133.16	0.377666	2.81417
EFZ237177A	1102432	Healthy	No	Healthy	121.23	0.211746	2.95843
EFZ237194A	1102331	Healthy	No	Healthy	107.51	0.280532	3.22871
EFZ237211A	1102240	Healthy	No	Healthy	133.91	0.253977	3.16686
EFZ237219A	1102232	Healthy	No	Healthy	78.55	0.584978	3.66298
EFZ237252A	1102381	Healthy	No	Healthy	64.01	0.269802	3.06099
EFZ237261A	1101646	Healthy	No	Healthy	139.9	0.236312	2.45435
EFZ240409A	1101902	Healthy	No	Healthy	195.81	0.198202	3.40413
EFZ240416A	1102447	Healthy	No	Healthy	187.37	0.0354379	2.52138
EFZ243447A	1101548	Healthy	No	Healthy	138.03	0.310295	3.36427
EFZ243465A	1102507	Healthy	No	Healthy	158.42	0.132875	3.55063
EFZ306931A	1102459	Healthy	No	Healthy	89.69	0.171814	2.86651
EFZ306949A	1102545	Healthy	No	Healthy	125.6	0.357564	3.22821
EFZ306953A	1102553	Healthy	No	Healthy	96.71	0.217764	3.2296
EFZ306963A	1103456	Healthy	No	Healthy	140.74	0.116527	2.71329
EFZ306977A	1102540	Healthy	No	Healthy	137.11	0.152214	3.2302
EFZ306980A	1102538	Healthy	No	Healthy	117.93	0.430594	3.65008
EFZ306996A	1103653	Healthy	No	Healthy	75.04	0.142058	3.57694
EFZ358596A	1103156	Healthy	No	Healthy	111.06	0.0778858	2.92937
EFZ358611A	1106839	Healthy	No	Healthy	136.13	0.0259311	2.79515
EFZ358614A	1106866	Healthy	No	Healthy	180.49	0.0759599	3.45927
EFZ358620A	1103646	Healthy	No	Healthy	164.76	0.0551105	3.1994
EFZ358624A	1102835	Healthy	No	Healthy	111.72	0.316058	3.14156
EFZ358638A	1106842	Healthy	No	Healthy	167.17	0.09272	3.30656
EFZ358651A	1103238	Healthy	No	Healthy	151.03	0.174535	3.67661
EFZ358767A	1103555	Healthy	No	Healthy	164.5	0.131611	3.56615
EFZ358781A	1103548	Healthy	No	Healthy	157.72	0.154388	3.82657
EFZ358801A	1102501	Healthy	No	Healthy	117.71	0.417552	3.38513
EFZ358811A	1106858	Healthy	No	Healthy	85.82	0.35423	3.57016
EFZ360323A	1103330	Healthy	No	Healthy	103.45	0.162687	3.47986
EFZ360335A	1103351	Healthy	No	Healthy	180.46	0.180594	3.44971
EFZ360345A	1103355	Healthy	No	Healthy	106.26	0.228873	3.34329
EFZ360349A	1102845	Healthy	No	Healthy	106.89	0.467583	3.33314
EFZ360358A	1106870	Healthy	No	Healthy	121.22	0.222901	3.23906
EFZ360368A	1102859	Healthy	No	Healthy	138.12	0.10071	2.92239
EFZ362502A	1103041	Healthy	No	Healthy	134.77	0.224382	3.58571
EFZ362508A	1103352	Healthy	No	Healthy	113.26	0.114868	2.48079
EFZ362536A	1101638	Healthy	No	Healthy	122.61	0.063861	2.88549
EFZ116210A	1100506	Ulcerative Colitis	No		80.97	0.132417	3.40813
EFZ116296A	1100411	Crohn's Disease	No	Active IBD	89.64	0.0246546	3.50285
EFZ116300A	1100625	Ulcerative Colitis	No		120.37	0.0416013	3.52946
EFZ116308A	1100511	Crohn's Disease	No		91.29	0.0684701	2.82921
EFZ117407A	1100409	Crohn's Disease	No	Inactive IBD	94.36	0.14108	2.99488
EFZ117416A	1100601	Ulcerative Colitis	No	Inactive IBD	77.81	0.0899661	2.99306
EFZ117424A	1100453	Crohn's Disease	No	Inactive IBD	71.82	0.159078	3.23705
EFZ117431A	1100451	Crohn's Disease	No	Inactive IBD	100.78	0.00220335	2.79927
EFZ117438A	1100610	Ulcerative Colitis	No	Inactive IBD	111.44	0.218115	3.54634
EFZ146862A	1100626	Crohn's Disease	No	Active IBD	94.2	0.193651	3.63102
EFZ146866A	1100641	Crohn's Disease	No		94.85	0.0476746	2.44948
EFZ155474A	1100553	Crohn's Disease	No		92.14	0.101987	2.847
EFZ155482A	1100801	Ulcerative Colitis	No		155.8	0.107411	2.62744
EFZ155547A	1100624	Ulcerative Colitis	No		103.08	0.220447	3.33718
EFZ155555A	1100320	Crohn's Disease	No	Inactive IBD	122.76	0.0469969	2.1051
EFZ155571A	1100639	Crohn's Disease	No	Active IBD	155.62	0.0529939	1.66617
EFZ155588A	1100532	Crohn's Disease	No	Active IBD	209.95	0.0378564	3.1395
EFZ155641A	1100638	Crohn's Disease	No	Active IBD	167.72	0.0871794	2.00019
EFZ155684A	1100315	Ulcerative Colitis	No		89.77	0.197815	2.4746
EFZ155689A	1100312	Ulcerative Colitis	No	Inactive IBD	102.78	0.151555	3.678
EFZ155711A	1100618	Ulcerative Colitis	No		97.26	0.0707698	3.59011
EFZ155718A	1101011	Ulcerative Colitis	No		136.5	0.149399	3.39122
EFZ155729A	1100859	Ulcerative Colitis	No	Active IBD	142.9	0.174781	3.33625
EFZ158056A	1100630	Ulcerative Colitis	No		103.48	0.0444342	2.88732
EFZ158072A	1100537	Crohn's Disease	No	Active IBD	130.26	0.0573991	3.17156
EFZ158082A	1100650	Ulcerative Colitis	No		180.71	0.0784214	3.64645
EFZ158088A	1100523	Crohn's Disease	No	Active IBD	196.66	0.139924	3.41851
EFZ158096A	1100647	Ulcerative Colitis	No		175.88	0.0402743	2.32795
EFZ158108A	1100701	Ulcerative Colitis	No		151.96	0.115683	2.96289
EFZ158175A	1100554	Ulcerative Colitis	No	Inactive IBD	109.98	0.216368	2.37882
EFZ158193A	1100649	Crohn's Disease	No	Active IBD	176.2	0.0672103	3.1787
EFZ158469A	1101013	Crohn's Disease	No	Inactive IBD	148.86	0.0342218	2.74021
EFZ158482A	1100547	Ulcerative Colitis	No		124.68	0.0927715	3.24678
EFZ158490A	1100417	Crohn's Disease	No	Inactive IBD	148.57	0.00418126	2.79257
EFZ161408A	1100832	Crohn's Disease	No	Inactive IBD	57.95	0.201897	3.44566
EFZ161418A	1100538	Ulcerative Colitis	No	Inactive IBD	104.63	0.103771	3.05395
EFZ163171A	1101001	Crohn's Disease	No		85.06	0.0812773	3.35376
EFZ163181A	1100655	Crohn's Disease	No	Active IBD	116.41	0.141342	3.15818
EFZ163187A	1100709	Crohn's Disease	No		89.25	0.0493956	2.59492
EFZ163195A	1101002	Crohn's Disease	No	Active IBD	106.78	0.0945018	3.23735
EFZ163204A	1100826	Crohn's Disease	No	Active IBD	78.81	0.0736098	2.7235
EFZ163213A	1101020	Crohn's Disease	No	Active IBD	86.32	0.22471	3.2074
EFZ163219A	1100835	Ulcerative Colitis	No		85.66	0.0861628	2.45243
EFZ163230A	1100706	Ulcerative Colitis	No		109.73	0.158595	3.05272
EFZ191386A	1101504	Crohn's Disease	No	Inactive IBD	90.1	0.103353	2.93641
EFZ191395A	1101538	Ulcerative Colitis	No		78.32	0.277269	3.5575
EFZ195043A	1100758	Crohn's Disease	No	Active IBD	96.45	0.0444915	2.48187
EFZ195049A	1101028	Ulcerative Colitis	No	Inactive IBD	119.06	0.0999912	3.51716
EFZ195067A	1101027	Crohn's Disease	No	Inactive IBD	89.2	0.0988182	3.28982
EFZ195074A	1100751	Crohn's Disease	No	Active IBD	96.88	0.138152	2.8069
EFZ195091A	1101014	Ulcerative Colitis	No	Active IBD	101.15	0.0547462	3.12577
EFZ195103A	1100905	Ulcerative Colitis	No	Active IBD	94.88	0.149724	2.82883
EFZ195113A	1100756	Ulcerative Colitis	No		96.57	0.260698	3.61005
EFZ195121A	1101029	Ulcerative Colitis	No		64.68	0.134798	2.73917
EFZ195129A	1101015	Crohn's Disease	No	Active IBD	99.84	0.0558419	2.00214
EFZ202911A	1101653	Crohn's Disease	No	Active IBD	107.7	0.0716242	2.73925
EFZ202918A	1102046	Crohn's Disease	No	Inactive IBD	87.42	0.228156	3.45569
EFZ202933A	1101312	Ulcerative Colitis	No		115.93	0.119746	3.38553
EFZ202958A	1101118	Ulcerative Colitis	No		106.21	0.182065	3.43851
EFZ202973A	1101540	Crohn's Disease	No		632.68	0.00505929	2.1525
EFZ202984A	1101614	Ulcerative Colitis	No	Active IBD	101.59	0.0621857	2.4046
EFZ202992A	1101410	Ulcerative Colitis	No		125.67	0.0668464	2.64818
EFZ206639A	1102157	Ulcerative Colitis	No	Inactive IBD	130.28	0.0831161	2.51382
EFZ206696A	1101819	Crohn's Disease	No	Active IBD	110.68	0.0459174	2.00045
EFZ206736A	1101652	Ulcerative Colitis	No		138.37	0.114014	2.93842
EFZ206743A	1101518	Crohn's Disease	No	Inactive IBD	124.6	0.0658594	2.62433
EFZ206750A	1102154	Crohn's Disease	No		99.16	0.101962	2.68861
EFZ207104A	1102502	Ulcerative Colitis	No		108.28	0.142669	3.50472
EFZ207110A	1102039	Crohn's Disease	No	Active IBD	124.03	0.192286	3.10143
EFZ207167A	1102156	Crohn's Disease	No	Inactive IBD	101.49	0.151864	3.33367
EFZ207177A	1101457	Ulcerative Colitis	No	Inactive IBD	107	0.0583332	3.33484
EFZ207183A	1101704	Ulcerative Colitis	No		87.45	0.141884	3.27505
EFZ209457A	1102252	Ulcerative Colitis	No	Inactive IBD	80.78	0.103223	1.9336
EFZ209465A	1101437	Ulcerative Colitis	No	Inactive IBD	94.87	0.170497	3.32709
EFZ209489A	1102009	Crohn's Disease	No	Active IBD	118.78	0.0618406	3.2258
EFZ209514A	1102250	Crohn's Disease	No	Active IBD	91.47	0.0840232	2.35298
EFZ209523A	1100324	Ulcerative Colitis	No		84.24	0.17892	3.43955
EFZ209530A	1100127	Ulcerative Colitis	No	Inactive IBD	101.57	0.196165	2.8491
EFZ209545A	1101636	Crohn's Disease	No	Active IBD	137.77	0.0436629	1.78493
EFZ209563A	1102048	Crohn's Disease	No	Inactive IBD	102.64	0.256531	2.61975
EFZ209578A	1101364	Crohn's Disease	No	Active IBD	108.03	0.101442	3.50766
EFZ210510A	1102015	Crohn's Disease	No		90.53	0.112641	2.29945
EFZ210519A	1101215	Ulcerative Colitis	No	Inactive IBD	107.35	0.0819738	3.07165
EFZ210526A	1100903	Crohn's Disease	No	Inactive IBD	121.01	0.0775912	3.35022
EFZ210533A	1101057	Ulcerative Colitis	No	Inactive IBD	121.82	0.0887544	3.1275
EFZ210542A	1101503	Crohn's Disease	No		105.94	0.179035	2.15532
EFZ210552A	1100041	Crohn's Disease	No	Active IBD	132.47	0.0888086	2.29149
EFZ210560A	1100919	Ulcerative Colitis	No	Inactive IBD	97.58	0.137387	2.32739
EFZ210583A	1102151	Crohn's Disease	No	Inactive IBD	124.11	0.169998	2.44317
EFZ210612A	1101830	Ulcerative Colitis	No		101.35	0.159482	3.38728
EFZ210619A	1101536	Ulcerative Colitis	No		115.13	0.206251	3.50985
EFZ211958A	1100034	Ulcerative Colitis	No	Inactive IBD	94.7	0.0589649	2.55858
EFZ211975A	1102341	Crohn's Disease	No	Inactive IBD	95.1	0.196973	3.19138
EFZ221634A	1103441	Crohn's Disease	No	Active IBD	88.98	0.0261857	2.10354
EFZ221648A	1101910	Crohn's Disease	No	Active IBD	156.15	0.293244	2.5422
EFZ221701A	1101821	Crohn's Disease	No	Active IBD	108.42	0.168788	2.97444
EFZ221718A	1101130	Crohn's Disease	No	Active IBD	106.29	0.277543	2.48857
EFZ221748A	1101140	Ulcerative Colitis	No		98.1	0.110703	2.9899
EFZ221759A	1102433	Ulcerative Colitis	No		61	0.316721	2.8634
EFZ221766A	1101246	Crohn's Disease	No	Active IBD	121.1	0.116763	3.36016
EFZ221772A	1106556	Crohn's Disease	No	Active IBD	41.9	0.395704	2.86073
EFZ221781A	1100870	Crohn's Disease	No	Inactive IBD	90.45	0.258375	3.71128
EFZ221791A	1102109	Ulcerative Colitis	No		160.55	0.214699	3.19741
EFZ221797A	1101117	Ulcerative Colitis	No	Inactive IBD	100.91	0.232088	3.28259
EFZ221814A	1103448	Ulcerative Colitis	No	Inactive IBD	112.28	0.351087	2.44058
EFZ237140A	1102224	Crohn's Disease	No		149.74	0.213904	3.17205
EFZ237158A	1102029	Crohn's Disease	No	Inactive IBD	104.3	0.305849	2.89703
EFZ237227A	1103446	Crohn's Disease	No	Inactive IBD	108.71	0.339895	3.32463
EFZ237237A	1102308	Ulcerative Colitis	No	Active IBD	101.96	0.170851	3.0224
EFZ237275A	1103445	Crohn's Disease	No		83.73	0.079422	2.8459
EFZ237283A	1101903	Ulcerative Colitis	No		61.19	0.576728	2.6295
EFZ240337A	1102444	Crohn's Disease	No		136.87	0.0940308	2.45563
EFZ240401A	1102456	Crohn's Disease	No	Active IBD	143.76	0.0930718	1.83662
EFZ240425A	1103449	Ulcerative Colitis	No		167.78	0.0389796	2.88524
EFZ240496A	1100358	Crohn's Disease	No	Active IBD	141.3	0.0988677	2.6825
EFZ243397A	1102533	Ulcerative Colitis	No	Inactive IBD	134.4	0.177455	3.07719
EFZ243421A	1102536	Crohn's Disease	No	Inactive IBD	99.99	0.0947095	2.99527
EFZ243431A	1103012	Crohn's Disease	No	Inactive IBD	86.06	0.196839	3.31546
EFZ243438A	1100527	Crohn's Disease	No	Active IBD	105.41	0.0184992	3.60581
EFZ243454A	1103451	Crohn's Disease	No		163.46	0.225254	3.28095
EFZ243471A	1100740	Ulcerative Colitis	No	Inactive IBD	137.17	0.123861	2.91834
EFZ306911A	1103541	Crohn's Disease	No	Inactive IBD	141.13	0.108836	2.93129
EFZ306915A	1106675	Crohn's Disease	No	Inactive IBD	99	0.185051	2.61696
EFZ306920A	1103444	Crohn's Disease	No	Inactive IBD	108.56	0.0875092	2.46394
EFZ306922A	1101369	Crohn's Disease	No	Inactive IBD	118.81	0.324468	3.06891
EFZ306925A	1102603	Crohn's Disease	No	Inactive IBD	138	0.00615942	3.2842
EFZ306935A	1106611	Ulcerative Colitis	No	Inactive IBD	101.79	0.0832105	2.98658
EFZ306939A	1102975	Ulcerative Colitis	No	Inactive IBD	151.46	0.178001	3.20295
EFZ306942A	1106613	Ulcerative Colitis	No		126.95	0.0915321	3.2753
EFZ306944A	1106615	Crohn's Disease	No	Active IBD	124.32	0.153636	3.29914
EFZ306956A	1100685	Crohn's Disease	No	Active IBD	155.36	0.160659	2.45953
EFZ306965A	1102558	Ulcerative Colitis	No	Active IBD	83.12	0.0153994	3.61582
EFZ306969A	1100425	Ulcerative Colitis	No	Inactive IBD	161.58	0.278995	2.74288
EFZ306971A	1101377	Ulcerative Colitis	No	Inactive IBD	108.34	0.112608	3.1802
EFZ306982A	1101416	Crohn's Disease	No	Inactive IBD	81.08	0.198199	2.93441
EFZ306986A	1106630	Crohn's Disease	No	Inactive IBD	106.57	0.0644647	2.66892
EFZ306988A	1106597	Ulcerative Colitis	No	Inactive IBD	132.92	0.0585314	2.98023
EFZ306992A	1103192	Ulcerative Colitis	No	Inactive IBD	160	0.068625	3.46644
EFZ358601A	1106787	Crohn's Disease	No		112.11	0.134332	3.19279
EFZ358603A	1100448	Ulcerative Colitis	No	Inactive IBD	120.35	0.0505193	2.67029
EFZ358607A	1101587	Crohn's Disease	No	Inactive IBD	111.85	0.366741	2.8579
EFZ358615A	1102521	Ulcerative Colitis	No		227.05	0.099009	2.64718
EFZ358621A	1106861	Crohn's Disease	No	Inactive IBD	142.89	0.143327	3.00473
EFZ358627A	1106799	Ulcerative Colitis	No	Inactive IBD	173.06	0.0495782	2.97563
EFZ358630A	1103157	Crohn's Disease	No	Active IBD	195.96	0.0703715	2.46808
EFZ358639A	1106789	Crohn's Disease	No		191.21	0.126249	3.24138
EFZ358646A	1101611	Ulcerative Colitis	No		100	0.2804	2.9619
EFZ358654A	1102508	Crohn's Disease	No		151.27	0.346467	3.38454
EFZ358659A	1103457	Ulcerative Colitis	No		194.38	0.0736701	3.64309
EFZ358769A	1106696	Crohn's Disease	No	Active IBD	215.27	0.154364	3.28105
EFZ358773A	1106691	Ulcerative Colitis	No	Inactive IBD	105.85	0.0659424	3.19826
EFZ358779A	1103632	Ulcerative Colitis	No	Inactive IBD	141.89	0.0833744	3.26713
EFZ358787A	1106699	Ulcerative Colitis	No	Inactive IBD	100.77	0.0362211	2.8953
EFZ358791A	1106763	Ulcerative Colitis	No	Inactive IBD	161.02	0.0122966	2.12746
EFZ358796A	1106805	Ulcerative Colitis	No	Inactive IBD	105.03	0.0215177	3.48841
EFZ358799A	1102754	Crohn's Disease	No		121.66	0.107266	2.73546
EFZ358808A	1102860	Crohn's Disease	No		131.85	0.0952598	2.12296
EFZ358814A	1106765	Ulcerative Colitis	No	Inactive IBD	189.19	0.112374	3.57486
EFZ358821A	1106822	Ulcerative Colitis	No	Inactive IBD	137.57	0.107364	2.8182
EFZ360325A	1103335	Crohn's Disease	No	Active IBD	107.91	0.209434	2.36509
EFZ360330A	1102937	Crohn's Disease	No		76.46	0.316898	3.33173
EFZ360338A	1102932	Crohn's Disease	No	Inactive IBD	117.62	0.283795	2.42833
EFZ360340A	1106791	Ulcerative Colitis	No	Inactive IBD	147.27	0.10199	3.44919
EFZ360353A	1103244	Crohn's Disease	No	Inactive IBD	143.18	0.0886995	3.36997
EFZ360355A	1101157	Ulcerative Colitis	No		92.8	0.163901	2.53709
EFZ360362A	1103332	Crohn's Disease	No		104.47	0.131234	2.72235
EFZ360363A	1106841	Crohn's Disease	No	Active IBD	125.61	0.0334368	2.2188
EFZ360370A	1103342	Crohn's Disease	No		144.96	0.225993	3.48664
EFZ360373A	1103048	Crohn's Disease	No	Inactive IBD	118.54	0.264805	3.02098
EFZ360376A	1100432	Crohn's Disease	No	Inactive IBD	115.42	0.311125	3.03686
EFZ360380A	1100812	Ulcerative Colitis	No	Inactive IBD	150.98	0.119552	2.85913
EFZ360381A	1103534	Ulcerative Colitis	No	Inactive IBD	94.51	0.252566	3.36385
EFZ360386A	1101131	Crohn's Disease	No	Inactive IBD	157.23	0.184952	2.08151
EFZ362497A	1106869	Crohn's Disease	No		212.58	0.0978926	3.08237
EFZ362505A	1100437	Ulcerative Colitis	No	Inactive IBD	90.25	0.277119	2.85299
EFZ362515A	1103243	Crohn's Disease	No		188.8	0.117267	2.84902
EFZ362518A	1103250	Crohn's Disease	No	Inactive IBD	171.61	0.131111	2.61378
EFZ362520A	1100539	Crohn's Disease	No		119.5	0.282343	3.30179
EFZ362524A	1103132	Ulcerative Colitis	No		163.36	0.0950661	2.83815
EFZ362530A	1102930	Ulcerative Colitis	No	Inactive IBD	131.04	0.10058	2.90045
EFZ362533A	1106868	Crohn's Disease	No		107.78	0.189553	2.93421
EFZ48792A	1100122	Ulcerative Colitis	No		131.45	0.0916452	2.85245
EFZ49815A	1100121	Ulcerative Colitis	No	Inactive IBD	97.83	0.0816735	3.36883
EFZ50708A	1100145	Crohn's Disease	No		280.16	0.0398433	2.65915
EFZ50715A	1100322	Crohn's Disease	No	Inactive IBD	334.27	0.0199512	1.25174
EFZ50909A	1100301	Crohn's Disease	No	Active IBD	175.78	0.098458	2.61678
EFZ50913A	1100332	Crohn's Disease	No	Active IBD	178	0.122474	2.55484
EFZ50937A	1100316	Crohn's Disease	No		182.98	0.08915	3.37096
EFZ50947A	1100406	Crohn's Disease	No	Active IBD	162.82	0.0656563	3.00067
EFZ51087A	1100068	Ulcerative Colitis	No	Active IBD	196.9	0.0724727	2.73839
EFZ51095A	1100223	Crohn's Disease	No	Inactive IBD	181.92	0.0185508	1.77918
EFZ51346A	1100037	Crohn's Disease	No	Inactive IBD	118.95	0.227795	3.3029
EFZ51354A	1100117	Ulcerative Colitis	No		126.95	0.0765854	3.02844
EFZ51374A	1100304	Crohn's Disease	No	Inactive IBD	213.13	0.0636443	3.33712
EFZ51386A	1100329	Crohn's Disease	No	Inactive IBD	327.86	0.0181729	3.12117
EFZ51392A	1100224	Crohn's Disease	No	Inactive IBD	373.19	0.0594124	2.99008
EFZ51700A	1100334	Crohn's Disease	No	Inactive IBD	300.82	0.0538761	2.18108
EFZ51706A	1100430	Ulcerative Colitis	No	Inactive IBD	258.26	0.0216148	1.87551
EFZ51712A	1100225	Crohn's Disease	No	Inactive IBD	210.26	0.0527233	2.29688
EFZ51720A	1100422	Crohn's Disease	No	Active IBD	333.43	0.0355248	2.32778
EFZ51730A	1100017	Crohn's Disease	No		148.45	0.1345	3.00294
EFZ51740A	1100059	Crohn's Disease	No	Active IBD	228.38	0.0627334	3.01868
EFZ51960A	1100102	Crohn's Disease	No	Inactive IBD	193.89	0.0490788	2.65492
EFZ51972A	1100128	Ulcerative Colitis	No		196.03	0.036526	3.181
EFZ51990A	1100141	Ulcerative Colitis	No		162.49	0.0195696	2.57067
EFZ52232A	1100245	Crohn's Disease	No	Inactive IBD	179.41	0.0274054	2.96695
EFZ52258A	1100408	Ulcerative Colitis	No	Inactive IBD	198.67	0.0378523	2.17883
EFZ53102A	1100014	Ulcerative Colitis	No	Inactive IBD	253.83	0.0998811	2.89744
EFZ53110A	1100204	Crohn's Disease	No	Inactive IBD	252.25	0.0237767	2.41555
EFZ53140A	1100025	Crohn's Disease	No	Inactive IBD	178.64	0.0168185	3.17691
EFZ53159A	1100132	Ulcerative Colitis	No	Active IBD	168.29	0.0913873	2.89264
EFZ53169A	1100343	Crohn's Disease	No		179.76	0.0778045	3.06527
EFZ58349A	1100026	Ulcerative Colitis	No		136.21	0.0476376	2.04487
EFZ155562A	1100345	Crohn's Disease	Yes		135.41	0.0537492	1.82722
EFZ155657A	1100550	Ulcerative Colitis	Yes	Inactive IBD	79.89	0.0400795	2.28368
EFZ158211A	1101004	Crohn's Disease	Yes	Active IBD	181.83	0.0628784	3.07513
EFZ161427A	1101035	Ulcerative Colitis	Yes	Active IBD	131.34	0.112484	1.19775
EFZ163164A	1100658	Crohn's Disease	Yes	Active IBD	79.78	0.018477	1.68254
EFZ195081A	1100634	Crohn's Disease	Yes	Inactive IBD	94.03	0.0633894	1.31764
EFZ202949A	1101209	Crohn's Disease	Yes	Active IBD	91.77	0.137006	2.75577
EFZ207136A	1101727	Crohn's Disease	Yes	Active IBD	127.28	0.038782	1.39532
EFZ209473A	1102237	Ulcerative Colitis	Yes		109.16	0.0824818	2.6961
EFZ209587A	1101050	Crohn's Disease	Yes	Active IBD	110.38	0.00571973	1.68141
EFZ237267A	1102451	Crohn's Disease	Yes	Inactive IBD	94.73	0.259369	1.74881
EFZ237297A	1100478	Crohn's Disease	Yes		196.49	0.0554736	1.64532
EFZ243414A	1101463	Crohn's Disease	Yes	Active IBD	138.2	0.157742	1.87093
EFZ306960A	1102556	Crohn's Disease	Yes	Inactive IBD	100.52	0.120573	1.78539
EFZ358818A	1102947	Crohn's Disease	Yes	Inactive IBD	128.47	0.156301	0.8017
EFZ358889A	1102856	Crohn's Disease	Yes	Inactive IBD	80.81	0.0633585	2.14901
EFZ362500A	1102757	Crohn's Disease	Yes	Inactive IBD	153.92	0.213488	2.7507
EFZ49619A	1100344	Ulcerative Colitis	Yes	Inactive IBD	151.95	0.0563606	2.73958
EFZ49825A	1100330	Crohn's Disease	Yes	Inactive IBD	159.73	0.0643152	2.94393
EFZ51998A	1100247	Crohn's Disease	Yes	Inactive IBD	283.72	0.0565513	2.19798
EFZ52267A	1100150	Crohn's Disease	Yes	Active IBD	220.04	0.0530459	0
EFZ53116A	1100241	Crohn's Disease	Yes	Active IBD	275.51	0.0231324	1.21718
P003.YZEG	P003	IPAA	No		172.312	0.0154539	1.10818
P004.hIrc	P004	IPAA	No		72.44	0.0167594	2.21752
P005.SJvl	P005	IPAA	No		129.98	0.0192585	1.53542
P007.CsU0	P007	IPAA	No		112.805	0.0371945	0.612351
P008.wU4X	P008	IPAA	No		109.18	0.0589115	2.71232
P009.sRiC	P009	IPAA	No		177.965	0.0629067	1.75175
P014.FaGZ	P014	IPAA	No		173.816	0.133328	0.998382
P001.vy4Z	P001	IPAA	Yes		201.42	0.00256811	0.670383
P002.7VyA	P002	IPAA	Yes		131.645	0.0151689	0.997132
P006.EcGr	P006	IPAA	Yes		49.86	0.0332717	1.13938
P010.2WCC	P010	IPAA	Yes		129.445	0.0816481	2.23528
P011.NlJZ	P011	IPAA	Yes		110.035	0.0906419	0.61287
P012.nLP4	P012	IPAA	Yes		71.455	0.0982915	2.28831
P013.zehz	P013	IPAA	Yes		185.1	0.103145	2.04846
P015.PT52	P015	IPAA	Yes		166.29	0.196702	1.90269
