# Supplementary material for: Gut microbiota density influences host physiology and is shaped by host and microbial factors
Source: eLife. 2019 Jan 22;8:e40553. doi: 10.7554/eLife.40553 (PMC6342524; doi:10.7554/eLife.40553)
Supplement: Figure 4—source data 1. — Contains source data for Figure 4A. Timepoint in days (0 = day of FMT, if one occurred). [file elife-40553-fig4-data1.xlsx]

## Sheet: Figure 4 - Source Data 1
Figure 4 - Source Data 1. Microbiota density of FMT recipients and donors.
SampleID	Individual	Sample	Timepoint	Sample Mass	Microbiota Density
1001241.0B5.091114.VzaIj	1001241	Pre-FMT	0	69.03	0.0627
1001271.0B5.111814.NXp2D	1001271	Donor	0	66.12	0.3305
1001270.0B1.111814.VmQbN	1001270	Pre-FMT	0	99.13	0.1263
1001098.0B5.050814.QcfOF	1001098	Donor	0	61.69	0.3251
1001312.0B1.030415.QyhXr	1001312	Pre-FMT	0	118.57	0.0979
1001282.0D2.020515.1i1u1	1001282	Post-FMT	1	111.59	0.0975
1001174.0B4.070914.4sRDc	1001174	Donor	0	71.78	0.3776
1001274.0B1.111914.rKfMe	1001274	Pre-FMT	0	164.14	0.0951
1001270.0D1.111914.E3pXY	1001270	Post-FMT	1	111.54	0.0593
1001099.0B2.050814.lcrug	1001099	Donor	0	43.08	0.3483
1001274.0D1.112014.r9QQ0	1001274	Post-FMT	1	155.72	0.0917
1001282.0G1.030215.jR2hv	1001282	Post-FMT	28	72.53	0.1863
1001166.0H3.091114.nvTQW	1001166	Post-FMT	56	93.06	0.015
1001283.0B5.021015.24pyd	1001283	Donor	0	53.24	0.3111
1001270.0F1.112414.AK1kR	1001270	Post-FMT	7	85.13	0.1782
1001136.0B2.060414.1RHf3	1001136	Donor	0	108.75	0.2478
1001216.0H5.100214.zyd8U	1001216	Post-FMT	56	68.04	0.2362
1001274.0G2.121714.xV1td	1001274	Post-FMT	28	96.46	0.1607
1001283.0B3.021715.1Rana	1001283	Donor	0	79.74	0.4218
1001254.0A1.101314.CgLDG	1001254	Pre-FMT	-7	66.78	0.2087
1001283.0B1.020615.oSsU4	1001283	Donor	0	93.75	0.2634
1001270.0G3.121514.3qetX	1001270	Post-FMT	28	85.04	0.2216
1001270.0H3.011215.QQ1aE	1001270	Post-FMT	56	81.87	0.1871
1001166.0G5.081114.qgiTi	1001166	Post-FMT	28	90.94	0.1946
1001274.0H3.011315.jXX7G	1001274	Post-FMT	56	149.61	0.1504
1001285.0B3.021015.cHJ9g	1001285	Pre-FMT	0	122.81	0.1044
1001254.0B3.101514.RoYSI	1001254	Pre-FMT	0	92.88	0.2185
1001283.0B1.021115.lOw8v	1001283	Donor	0	91.88	0.2275
1001275.0B5.111914.WzpY1	1001275	Donor	0	62.85	0.2386
1001095.0F5.051514.jkT6Y	1001095	Post-FMT	7	75.7	0.1602
1001278.0E1.112414.kD4sY	1001278	Post-FMT	2	108.83	0.2662
1001278.0B3.112014.m1e8t	1001278	Pre-FMT	0	95.11	0.06
1001286.0F1.022315.r7MV2	1001286	Post-FMT	7	106.81	0.1442
1001254.0G1.112814.hFvRE	1001254	Post-FMT	28	122.32	0.1485
1001286.0B2.021015.zYGNN	1001286	Pre-FMT	0	116.2	0.0708
1001166.0B1.070914.yW6D5	1001166	Pre-FMT	0	80.41	0.1372
1001311.0B1.030415.i863i	1001311	Pre-FMT	0	113.22	0.1716
1001278.0F3.112514.YGeWw	1001278	Post-FMT	7	85.35	0.2474
1001287.0B1.021715.WhOee	1001287	Pre-FMT	0	82.04	0.0524
1001254.0H1.121014.PMWoe	1001254	Post-FMT	56	86.5	0.3341
1001295.0F2.030215.oF6Or	1001295	Post-FMT	7	85.58	0.2081
1001165.0F1.072314.nCkSf	1001165	Post-FMT	7	93.72	0.1227
1001282.0F1.021115.DTnWP	1001282	Post-FMT	7	112.01	0.1394
1001278.0G2.121714.kMPQQ	1001278	Post-FMT	28	119.53	0.1463
1001287.0F3.022015.NSqbV	1001287	Post-FMT	7	119.79	0.2618
1001262.0B2.101714.Yscye	1001262	Donor	0	87.86	0.1059
1001283.0B3.030415.gXiYx	1001283	Donor	0	109.95	0.1889
1001283.0B1.022515.FdBgn	1001283	Donor	0	82.43	0.2259
1001285.0F1.021815.ndoeJ	1001285	Post-FMT	7	129.13	0.1359
1001094.000000I4.072715.xPXoo	1001094	Post-FMT	182	83.42	0.2122
1001254.000000I5.070915.vBV5s	1001254	Post-FMT	182	72.63	0.3209
1001278.000000I3.101215.0Xxi3	1001278	Post-FMT	182	127.94	0.097
1001287.000000G5.032415.m85eI	1001287	Post-FMT	28	108.59	0.1209
1001301.000000B4.052715.H6qnV	1001301	Pre-FMT	0	66.62	0.0168
1001095.0H5.072814.TI4x4	1001095	Post-FMT	56	65.22	0.1323
1001094.000000J4.101915.mvIx1	1001094	Post-FMT	365	43.08	0.4767
1001254.000000J4.120115.0fwdb	1001254	Post-FMT	365	107.47	0.1346
1001282.000000H4.080888.MrFC6	1001282	Post-FMT	56	69.09	0.2501
1001287.000000H5.051215.ohsH5	1001287	Post-FMT	56	66.9	0.0899
1001301.000000E4.052915.WJ6Yu	1001301	Post-FMT	2	81.38	0.2448
1001095.000000I3.070915.VdbtH	1001095	Post-FMT	182	83.94	0.1669
1001270.000000I4.070915.nk7bG	1001270	Post-FMT	182	63.29	0.1732
1001283.000000B4.030515.mne74	1001283	Donor	0	73.17	0.3143
1001295.000000H4.042215.Yf2Hc	1001295	Post-FMT	56	49.91	0.3268
1001301.000000I4.121015.APWcD	1001301	Post-FMT	182	69.62	0.1019
1001095.000000J4.102015.k33A0	1001095	Post-FMT	365	106.45	0.1979
1001270.000000J5.120115.16V1a	1001270	Post-FMT	365	117.21	0.2412
1001283.000000B3.031115.VTvyy	1001283	Donor	0	62.18	0.385
1001298.000000B5.031115.QvJNI	1001298	Pre-FMT	0	92.29	0.1782
1001302.000000B5.052715.fbEp8	1001302	Donor	0	64.77	0.2988
1001216.000000I4.090415.JT9Xi	1001216	Post-FMT	182	90.03	0.2208
1001272.000000B3.111814.WR1M9	1001272	Pre-FMT	0	48.5	0.0391
1001285.000000G4.031215.PYLFa	1001285	Post-FMT	28	110.97	0.1004
1001298.000000E4.031215.57ISF	1001298	Post-FMT	2	127.18	0.2012
1001311.000000F3.031015.NREom	1001311	Post-FMT	7	60.62	0.0312
1001094.0F4.051614.WGX52	1001094	Post-FMT	7	64.12	0.2051
1001241.000000D3.091414.VPIp3	1001241	Post-FMT	1	31.78	0.2044
1001272.000000E4.112114.Ypvnw	1001272	Post-FMT	2	52.68	0.2359
1001285.000000H4.040815.NQ9h4	1001285	Post-FMT	56	58.72	0.0003
1001298.000000F4.031815.WEIj8	1001298	Post-FMT	7	102.25	0.0117
1001311.000000H3.051515.3Qldv	1001311	Post-FMT	56	105.93	0.0568
1001240.0B3.091114.Y86lM	1001240	Pre-FMT	0	172.24	0.0564
1001241.000000I4.092515.0X9q7	1001241	Post-FMT	182	50.32	0.0356
1001272.000000F3.120214.ab5YJ	1001272	Post-FMT	7	64.45	0.2739
1001285.000000I3.120715.DsapW	1001285	Post-FMT	182	54.19	0.4055
1001298.000000H3.051115.9FlUP	1001298	Post-FMT	56	46.35	0.2853
1001239.0B4.091114.Nucre	1001239	Pre-FMT	0	107.95	0.0383
1001254.000000F3.102314.1dSmG	1001254	Post-FMT	1	56.43	0.4406
1001272.000000J3.120715.qpNnj	1001272	Post-FMT	182	54.32	0.2845
1001286.000000G3.031215.JSRze	1001286	Post-FMT	28	130.82	0.1818
1001298.000000I5.120215.a3xsI	1001298	Post-FMT	182	62.15	0.1089
1001095.0A5.050514.OLCN3	1001095	Pre-FMT	-7	63.84	0.1001
1001254.0E5.102114.bUmTY	1001254	Post-FMT	2	99.07	0.1643
1001216.0F5.082614.doth3	1001216	Post-FMT	7	83.54	0.1835
1001216.0G5.090914.4LnVN	1001216	Post-FMT	28	47.68	0.1636
1001094.0A5.050514.Iy6D5	1001094	Pre-FMT	-7	74.76	0.1962
1001166.0F4.071414.oql58	1001166	Post-FMT	7	54.31	0.0948
1001254.0F4.102314.j4wOs	1001254	Post-FMT	7	73.15	0.2982
1001165.0C2.070914.XJk29	1001165	Pre-FMT	0	114.63	0.1015
1001166.0C2.071014.3jvKf	1001166	Pre-FMT	0	109.01	0.1317
1001095.0C2.050814.fzDMH	1001095	Pre-FMT	0	111.79	0.0392
1001135.0C2.060414.4IcvC	1001135	Pre-FMT	0	110.71	0.0338
1001239.0C2.091214.rlwn5	1001239	Pre-FMT	0	126.78	0.0509
1001240.0C2.091214.8KmC1	1001240	Pre-FMT	0	126.7	0.1678
1001241.0C2.091214.9r8xc	1001241	Pre-FMT	0	111.69	0.0442
1001216.0C2.082014.o3lcl	1001216	Pre-FMT	0	108.43	0.0484
1001094.0C2.050814.agvhX	1001094	Pre-FMT	0	99.97	0.121
1001175.0B5.071014.QMRYC	1001175	Donor	0	101.13	0.1676
1001094.0B5.050714.F2gLY	1001094	Pre-FMT	0	106.84	0.1758
1001216.0B5.081914.jgbsq	1001216	Pre-FMT	0	78.37	0.1221
1001217.0B5.082014.BBl29	1001217	Donor	0	44.17	0.285
1001165.0G4.080314.I3rPu	1001165	Post-FMT	28	68.82	0.1115
1001095.0G5.061014.or91c	1001095	Post-FMT	28	34.43	0.5198
1001286.0E3.021315.lWXoK	1001286	Post-FMT	2	72.66	0.0363
1001282.0B3.020315.XslpL	1001282	Pre-FMT	0	232.97	0.0049
1001295.0B2.MMDDYY.4JPhf	1001295	Pre-FMT	0	105.77	0.0313
