# Supplementary material for: Gut microbiota density influences host physiology and is shaped by host and microbial factors
Source: eLife. 2019 Jan 22;8:e40553. doi: 10.7554/eLife.40553 (PMC6342524; doi:10.7554/eLife.40553)
Supplement: Figure 4—source data 2. — Contains source data for Figure 4E. See Figure 4D for depiction of ‘Sample’ notation. Timepoint in days (0 = day of FMT, if one occurred). [file elife-40553-fig4-data2.xlsx]

## Sheet: Figure 4 - Source Data 2
Figure 4 - Source Data 2. Microbiota density of gnotobiotic mouse model of FMT.
SampleID	Individual	Timepoint	FMT Group	Sample	Sample Mass	Microbiota Density
SW_FMT.00000005a.030618.9sIj0	SW_FMT_5a	-14	FMTR1+FMTD1	d	61	0.940274
SW_FMT.00000005a.031318.jJLjN	SW_FMT_5a	-7	FMTR1+FMTD1	d	59.4	0.316876
SW_FMT.00000005a.032018.P5ro4	SW_FMT_5a	0	FMTR1+FMTD1	d	71.4	0.518492
SW_FMT.00000005b.030618.FnFvA	SW_FMT_5b	-14	FMTR1+FMTD1	d	54.9	0.243432
SW_FMT.00000005b.031318.Vcw0T	SW_FMT_5b	-7	FMTR1+FMTD1	d	67.3	0.255278
SW_FMT.00000005b.032018.blO1T	SW_FMT_5b	0	FMTR1+FMTD1	d	61.1	0.236291
SW_FMT.00000007a.030618.FUrKc	SW_FMT_7a	-14	FMTR2+FMTD2	d	44.7	0.480491
SW_FMT.00000007a.031318.EDuGI	SW_FMT_7a	-7	FMTR2+FMTD2	d	68.9	0.411551
SW_FMT.00000007a.032018.ImCwi	SW_FMT_7a	0	FMTR2+FMTD2	d	41.5	0.551874
SW_FMT.00000007b.030618.N19Xg	SW_FMT_7b	-14	FMTR2+FMTD2	d	56.6	0.39517
SW_FMT.00000007b.031318.u7lR3	SW_FMT_7b	-7	FMTR2+FMTD2	d	49.7	0.460539
SW_FMT.00000007b.032018.svqkb	SW_FMT_7b	0	FMTR2+FMTD2	d	41.8	0.475829
SW_FMT.00000011a.030618.icTY9	SW_FMT_11a	-14	FMTR3+FMTD3	a	67.8	0.47811
SW_FMT.00000011a.031318.lkAVn	SW_FMT_11a	-7	FMTR3+FMTD3	a	58.9	0.319479
SW_FMT.00000011a.032018.QEcju	SW_FMT_11a	0	FMTR3+FMTD3	a	6	0.185188
SW_FMT.00000011b.030618.JRedI	SW_FMT_11b	-14	FMTR3+FMTD3	a	54.1	0.407588
SW_FMT.00000011b.031318.tfYW3	SW_FMT_11b	-7	FMTR3+FMTD3	a	66.1	0.278583
SW_FMT.00000011b.032018.1xOxC	SW_FMT_11b	0	FMTR3+FMTD3	a	41.2	0.549538
SW_FMT.00000001a.030618.N5nho	SW_FMT_1a	-14	FMTR3+FMTD3	b	34.5	0.0864491
SW_FMT.00000001a.031318.fcaFz	SW_FMT_1a	-7	FMTR3+FMTD3	b	47.4	0.0519226
SW_FMT.00000001a.032018.TwvAe	SW_FMT_1a	0	FMTR3+FMTD3	b	60.4	0.0634319
SW_FMT.00000001b.030618.FpJvX	SW_FMT_1b	-14	FMTR3+FMTD3	b	52.5	0.128387
SW_FMT.00000001b.031318.CDj5S	SW_FMT_1b	-7	FMTR3+FMTD3	b	56.4	0.062661
SW_FMT.00000001b.032018.zkNh5	SW_FMT_1b	0	FMTR3+FMTD3	b	111.1	0.0718909
SW_FMT.00000001a.032718.4BStJ	SW_FMT_1a	7	FMTR3+FMTD3	c	134.7	0.438345
SW_FMT.00000001a.040318.K5Hpj	SW_FMT_1a	14	FMTR3+FMTD3	c	68.7	0.381911
SW_FMT.00000001a.041018.DLBNt	SW_FMT_1a	21	FMTR3+FMTD3	c	25.7	0.308037
SW_FMT.00000001b.032718.QOOif	SW_FMT_1b	7	FMTR3+FMTD3	c	70.9	0.60008
SW_FMT.00000001b.040318.aMEAT	SW_FMT_1b	14	FMTR3+FMTD3	c	56.7	0.715174
SW_FMT.00000001b.041018.BnFHl	SW_FMT_1b	21	FMTR3+FMTD3	c	19.7	0.927408
SW_FMT.00000006a.030618.9Ukyc	SW_FMT_6a	-14	FMTR3+FMTD3	d	64.4	0.823901
SW_FMT.00000006a.031318.RHDQ5	SW_FMT_6a	-7	FMTR3+FMTD3	d	45.8	0.742956
SW_FMT.00000006a.032018.aho31	SW_FMT_6a	0	FMTR3+FMTD3	d	67.3	0.683492
SW_FMT.00000006b.030618.qvC7j	SW_FMT_6b	-14	FMTR3+FMTD3	d	41.2	0.408742
SW_FMT.00000006b.031318.kwT0X	SW_FMT_6b	-7	FMTR3+FMTD3	d	50.5	0.71332
SW_FMT.00000006b.032018.qdHYj	SW_FMT_6b	0	FMTR3+FMTD3	d	33.8	0.879583
SW_FMT.00000006c.030618.nKQzn	SW_FMT_6c	-14	FMTR3+FMTD3	d	78.1	0.404247
SW_FMT.00000006c.031318.F7ShR	SW_FMT_6c	-7	FMTR3+FMTD3	d	41.5	0.551713
SW_FMT.00000006c.032018.p0KGD	SW_FMT_6c	0	FMTR3+FMTD3	d	44.3	0.54505
SW_FMT.00000012a.030618.QycpM	SW_FMT_12a	-14	FMTR4+FMTD4	a	67.3	0.283067
SW_FMT.00000012a.031318.wR877	SW_FMT_12a	-7	FMTR4+FMTD4	a	39.4	0.456712
SW_FMT.00000012a.032018.sBP20	SW_FMT_12a	0	FMTR4+FMTD4	a	23.2	0.901023
SW_FMT.00000012b.030618.AEtQK	SW_FMT_12b	-14	FMTR4+FMTD4	a	58.1	0.687375
SW_FMT.00000012b.031318.t07g6	SW_FMT_12b	-7	FMTR4+FMTD4	a	67.3	0.519291
SW_FMT.00000012b.032018.Fkg4u	SW_FMT_12b	0	FMTR4+FMTD4	a	69.7	0.314066
SW_FMT.00000002a.030618.TXAO1	SW_FMT_2a	-14	FMTR4+FMTD4	b	44.1	0.264326
SW_FMT.00000002a.031318.iJ9gF	SW_FMT_2a	-7	FMTR4+FMTD4	b	43.7	0.382362
SW_FMT.00000002a.032018.0pY4k	SW_FMT_2a	0	FMTR4+FMTD4	b	37	0.452009
SW_FMT.00000002b.030618.jt3Yl	SW_FMT_2b	-14	FMTR4+FMTD4	b	95.9	0.227108
SW_FMT.00000002b.031318.QsyOO	SW_FMT_2b	-7	FMTR4+FMTD4	b	44.6	0.450149
SW_FMT.00000002b.032018.axYLy	SW_FMT_2b	0	FMTR4+FMTD4	b	12.9	0.052747
SW_FMT.00000002a.032718.5dwoo	SW_FMT_2a	7	FMTR4+FMTD4	c	48.1	0.527442
SW_FMT.00000002a.040318.CYYCu	SW_FMT_2a	14	FMTR4+FMTD4	c	58.3	0.666588
SW_FMT.00000002a.041018.DVHQB	SW_FMT_2a	21	FMTR4+FMTD4	c	38.2	1.34077
SW_FMT.00000002b.032718.WftpQ	SW_FMT_2b	7	FMTR4+FMTD4	c	77.9	0.677179
SW_FMT.00000002b.040318.CD9e4	SW_FMT_2b	14	FMTR4+FMTD4	c	9.7	0.0810536
SW_FMT.00000002b.041018.Q67P0	SW_FMT_2b	21	FMTR4+FMTD4	c	62.5	0.435608
SW_FMT.00000008a.030618.yUKbG	SW_FMT_8a	-14	FMTR4+FMTD4	d	58.1	0.21043
SW_FMT.00000008a.031318.VVsaP	SW_FMT_8a	-7	FMTR4+FMTD4	d	60.1	0.723237
SW_FMT.00000008a.032018.m6TyY	SW_FMT_8a	0	FMTR4+FMTD4	d	33.3	0.509039
SW_FMT.00000008b.030618.3rpHm	SW_FMT_8b	-14	FMTR4+FMTD4	d	58.2	0.497637
SW_FMT.00000008b.031318.iY4yg	SW_FMT_8b	-7	FMTR4+FMTD4	d	5.4	0.125074
SW_FMT.00000008b.032018.Jyvwg	SW_FMT_8b	0	FMTR4+FMTD4	d	64	0.495706
SW_FMT.00000008c.030618.83b6V	SW_FMT_8c	-14	FMTR4+FMTD4	d	84	0.326211
SW_FMT.00000008c.031318.CUHck	SW_FMT_8c	-7	FMTR4+FMTD4	d	101.9	0.287847
SW_FMT.00000008c.032018.R1OIk	SW_FMT_8c	0	FMTR4+FMTD4	d	100.2	0.248518
SW_FMT.00000013a.030618.Sxjy4	SW_FMT_13a	-14	FMTR5+FMTD5	a	66.6	0.312394
SW_FMT.00000013a.031318.sTDhO	SW_FMT_13a	-7	FMTR5+FMTD5	a	60.7	0.279923
SW_FMT.00000013a.032018.75uWl	SW_FMT_13a	0	FMTR5+FMTD5	a	50.4	0.384104
SW_FMT.00000013b.030618.PaJ8n	SW_FMT_13b	-14	FMTR5+FMTD5	a	69.2	0.440712
SW_FMT.00000013b.031318.6ylTV	SW_FMT_13b	-7	FMTR5+FMTD5	a	51.7	0.323293
SW_FMT.00000013b.032018.tbLa9	SW_FMT_13b	0	FMTR5+FMTD5	a	10.6	0.0627664
SW_FMT.00000003a.030618.6QtwA	SW_FMT_3a	-14	FMTR5+FMTD5	b	58.1	0.124423
SW_FMT.00000003a.031318.qxr61	SW_FMT_3a	-7	FMTR5+FMTD5	b	51.9	0.36684
SW_FMT.00000003a.032018.dpoVJ	SW_FMT_3a	0	FMTR5+FMTD5	b	9.7	0.0688498
SW_FMT.00000003b.030618.4f76x	SW_FMT_3b	-14	FMTR5+FMTD5	b	60.3	0.19774
SW_FMT.00000003b.031318.C2Pb6	SW_FMT_3b	-7	FMTR5+FMTD5	b	57.8	0.329176
SW_FMT.00000003b.032018.JJ4FX	SW_FMT_3b	0	FMTR5+FMTD5	b	60.9	0.212832
SW_FMT.00000003a.032718.VFqdx	SW_FMT_3a	7	FMTR5+FMTD5	c	110.2	0.484266
SW_FMT.00000003a.040318.fMWha	SW_FMT_3a	14	FMTR5+FMTD5	c	46	0.525569
SW_FMT.00000003a.041018.0A8Ae	SW_FMT_3a	21	FMTR5+FMTD5	c	38.6	0.537231
SW_FMT.00000003b.032718.YeAWh	SW_FMT_3b	7	FMTR5+FMTD5	c	127	0.345882
SW_FMT.00000003b.040318.b2dAn	SW_FMT_3b	14	FMTR5+FMTD5	c	51.3	0.844309
SW_FMT.00000003b.041018.9XINU	SW_FMT_3b	21	FMTR5+FMTD5	c	47.5	0.496667
SW_FMT.00000009a.030618.IDv6m	SW_FMT_9a	-14	FMTR5+FMTD5	d	57.8	0.380093
SW_FMT.00000009a.031318.i7YNF	SW_FMT_9a	-7	FMTR5+FMTD5	d	59.3	0.416815
SW_FMT.00000009a.032018.xjfor	SW_FMT_9a	0	FMTR5+FMTD5	d	55.2	0.270946
SW_FMT.00000009b.030618.ABfOO	SW_FMT_9b	-14	FMTR5+FMTD5	d	66	0.378399
SW_FMT.00000009b.031318.bn0LX	SW_FMT_9b	-7	FMTR5+FMTD5	d	77.9	0.425972
SW_FMT.00000009b.032018.Azlw1	SW_FMT_9b	0	FMTR5+FMTD5	d	51.8	0.376981
SW_FMT.00000014a.030618.3yAyF	SW_FMT_14a	-14	FMTR6+FMTD6	a	42.2	0.460844
SW_FMT.00000014a.031318.kdKmq	SW_FMT_14a	-7	FMTR6+FMTD6	a	59.4	1.00953
SW_FMT.00000014a.032018.8LGUH	SW_FMT_14a	0	FMTR6+FMTD6	a	43.4	0.426615
SW_FMT.00000014b.030618.SW5F3	SW_FMT_14b	-14	FMTR6+FMTD6	a	52.7	0.485698
SW_FMT.00000014b.031318.nhAhe	SW_FMT_14b	-7	FMTR6+FMTD6	a	57.8	0.376562
SW_FMT.00000014b.032018.cOoRW	SW_FMT_14b	0	FMTR6+FMTD6	a	66.7	0.299036
SW_FMT.00000004a.030618.3SKad	SW_FMT_4a	-14	FMTR6+FMTD6	b	40.7	0.055705
SW_FMT.00000004a.031318.C6dmi	SW_FMT_4a	-7	FMTR6+FMTD6	b	61.3	0.0484897
SW_FMT.00000004a.032018.sfbeV	SW_FMT_4a	0	FMTR6+FMTD6	b	49.2	0.0682475
SW_FMT.00000004b.030618.uhq9G	SW_FMT_4b	-14	FMTR6+FMTD6	b	47.5	0.0602442
SW_FMT.00000004b.031318.M6F0E	SW_FMT_4b	-7	FMTR6+FMTD6	b	56.3	0.0502461
SW_FMT.00000004b.032018.VywmV	SW_FMT_4b	0	FMTR6+FMTD6	b	88	0.0510361
SW_FMT.00000004a.032718.Qrp4F	SW_FMT_4a	7	FMTR6+FMTD6	c	116.6	0.49915
SW_FMT.00000004a.040318.yivFq	SW_FMT_4a	14	FMTR6+FMTD6	c	85.9	0.514947
SW_FMT.00000004a.041018.ozU6p	SW_FMT_4a	21	FMTR6+FMTD6	c	53.3	0.390527
SW_FMT.00000004b.032718.lC2wS	SW_FMT_4b	7	FMTR6+FMTD6	c	125.2	0.301275
SW_FMT.00000004b.040318.poTWj	SW_FMT_4b	14	FMTR6+FMTD6	c	67.8	0.788243
SW_FMT.00000004b.041018.SsS6G	SW_FMT_4b	21	FMTR6+FMTD6	c	108.5	0.270377
SW_FMT.00000010a.030618.Oxz2N	SW_FMT_10a	-14	FMTR6+FMTD6	d	60	0.54538
SW_FMT.00000010a.031318.mGSwe	SW_FMT_10a	-7	FMTR6+FMTD6	d	63.5	0.737688
SW_FMT.00000010a.032018.4pERG	SW_FMT_10a	0	FMTR6+FMTD6	d	91.1	0.476288
SW_FMT.00000010b.030618.b1WzJ	SW_FMT_10b	-14	FMTR6+FMTD6	d	71.1	0.898449
SW_FMT.00000010b.031318.X5ljD	SW_FMT_10b	-7	FMTR6+FMTD6	d	93.5	0.434515
SW_FMT.00000010b.032018.BApsE	SW_FMT_10b	0	FMTR6+FMTD6	d	56.2	0.457456
