# Supplementary material for: Gut microbiota density influences host physiology and is shaped by host and microbial factors
Source: eLife. 2019 Jan 22;8:e40553. doi: 10.7554/eLife.40553 (PMC6342524; doi:10.7554/eLife.40553)
Supplement: Supplementary file 1. — This table contains information on the mammalian species used in this study, including taxonomic information, diet, and approximate mass. [file elife-40553-supp1.xlsx]

## Sheet: Supplementary File 1
Supplementary File 1. Mammalian sample information.
Common Name	Scientific Name	Order	Diet	Approximate Mass (g)
Red Panda	Ailurus fulgens	Carnivora	Herbivore	5000
Fitch Ferret	Mustela putorius	Carnivora	Carnivore	1000
African Elephant	Loxodonta africana	Proboscidea	Herbivore	6000000
Malayan Tiger	Panthera tigris	Carnivora	Carnivore	230000
African Lion	Panthera leo	Carnivora	Carnivore	150000
Burchell's Zebra	Equus burchellii	Perissodactyla	Herbivore	350000
Domestic Dog	Canis lupus	Carnivora	Carnivore	25000
Chimpanzee	Pan troglodytes	Primates	Omnivore	50000
Human	Homo sapiens	Primates	Omnivore	70000
Western Lowland Gorilla	Gorilla gorilla	Primates	Omnivore	127000
Laboratory Mouse (Swiss-Webster)	Mus musculus	Rodentia	Omnivore	15
New Zealand Rabbit	Oryctolagus cuniculus	Lagomorpha	Herbivore	1900
Dorset Sheep	Ovis aries	Artiodactyla	Herbivore	50000
American Yorkshire Pig	Sus scrofa	Artiodactyla	Herbivore	40000
Laboratory Rat	Rattus norvegicus	Rodentia	Omnivore	250
Rhesus Macaque	Macaca mulatta	Primates	Omnivore	10000
