# Supplementary material for: Gut microbiota density influences host physiology and is shaped by host and microbial factors
Source: eLife. 2019 Jan 22;8:e40553. doi: 10.7554/eLife.40553 (PMC6342524; doi:10.7554/eLife.40553)
Supplement: Supplementary file 2. — This table contains information on the antibiotics in this study, including the concentrations used to treat mice and the sources used to determine the final dosing. [file elife-40553-supp2.xlsx]

## Sheet: Supplementary File 2
Supplementary File 2. Antibiotics used in mouse experiments.
Drug	Class	Concentration (mg/mL)	Reference
Ampicillin	Penicillin	1	Vaishnava et al., 2011
Amoxicillin	Penicillin	0.67	UpToDate
Carbenicillin	Penicillin	1.33	UpToDate
Cephalexin	Cephalosporin	0.67	UpToDate
Neomycin	Aminoglycoside	0.67	UpToDate
Vancomycin	Glycopeptide	0.2 or 0.5a	UpToDate; Atarashi et al., 2011
Polymyxin B	Other	0.1	Atarashi et al., 2011
Ciprofloxacin	Fluoroquinolone	0.1b	UpToDate
Clindamycin	Lincosamide	0.267	UpToDate
Doxycycline	Tetracycline	0.0267	UpToDate
Azithromycin	Macrolide	0.0667	UpToDate
Clarithromycin	Macrolide	1.5c	UpToDate
Metronidazole	Nitroimidazole	0.33	UpToDate
Rifaximin	Other	3.0c	UpToDate
Loperamide	Anti-diarrheal	1	Bryant et al., 1988; Kashyap et al., 2013
Lactulose	Osmotic Laxative	13.33	UpToDate
PEG 3350	Osmotic Laxative	150	Kashyap et al., 2013
Omeprazole	Proton Pump Inhibitor	0.092	Larsson et al., 1983
aIn (Atarashi et al., 2011), 0.5 mg/mL vancomycin was administered, although clinical doses would equate to approximately 0.2 mg/mL. We observed different effects of vancomycin at these two concencentrations.
bTo dissolve ciprofloxacin in water at this concentration, we first dissolve ciprofloxacin into a 0.5 N
cAdministered via oral gavage 1x/day
